# Supplementary material for: Transcriptome-Wide Analysis and Functional Verification of RING-Type Ubiquitin Ligase Involved in Tea Plant Stress Resistance
Source: Front Plant Sci. 2021 Oct 21;12:733287. doi: 10.3389/fpls.2021.733287 (PMC8568054; doi:10.3389/fpls.2021.733287)
Supplement: Supplementary file 2 [file Data_Sheet_2.xlsx]

## Sheet: Supplementary Table 1-Cold
Supplementary Table 1.Expression levels of RING family genes under different stresses from TPIA
	CK	CA1-6h	CA1-7d	CA2-7d	DA-7d		CA1-6h vs Ck	CA1-7d vs Ck	CA2-7d vs Ck	DA-7d vs Ck		Log2
TEA019847	22.7549	58.1919	31.6726	45.2525	14.7954		2.55733	1.3919	1.98869	0.650207		1.35464	0.477058	0.99182	-0.621029
TEA002603	0.163317	0	0	0	3.57954		0	0	0	21.9177		#NUM!	#NUM!	#NUM!	4.45403
TEA009125	6.70436	1.73134	2.89284	2.22292	16.6985		0.258241	0.431486	0.331563	2.49069		-1.95321	-1.21261	-1.59264	1.31655
TEA002601	9.92251	10.0341	11.9365	10.5252	14.3566		1.01125	1.20297	1.06074	1.44687		0.0161342	0.266603	0.0850706	0.532937
TEA006892	97.8577	125.168	172.811	123.261	184.57		1.27908	1.76594	1.25959	1.88611		0.355108	0.820438	0.332959	0.915411
TEA021363	0.600354	0.639091	0.546182	0.397292	0.510281		1.06452	0.909767	0.661763	0.849967		0.0902079	-0.136432	-0.595614	-0.234522
TEA005321	0	0	0	0	0		#DIV/0!	#DIV/0!	#DIV/0!	#DIV/0!		#DIV/0!	#DIV/0!	#DIV/0!	#DIV/0!
TEA027349	14.2115	11.187	11.0114	13.2764	17.5135		0.787179	0.774823	0.934201	1.23235		-0.345236	-0.368061	-0.0981948	0.301409
TEA004224	6.54855	11.7299	21.2563	25.1781	12.9818		1.79122	3.24596	3.84484	1.98239		0.840943	1.69864	1.94292	0.987243
TEA027584	40.8069	76.1433	49.994	57.5317	64.0553		1.86594	1.22514	1.40985	1.56972		0.899904	0.292942	0.495544	0.650505
TEA002164	9.93062	5.83895	5.61032	2.74451	20.0053		0.587974	0.564952	0.276368	2.01451		-0.766175	-0.823801	-1.85534	1.01043
TEA031734	0	0	0	0	0		#DIV/0!	#DIV/0!	#DIV/0!	#DIV/0!		#DIV/0!	#DIV/0!	#DIV/0!	#DIV/0!
TEA005449	1.86439	0.931473	0.249503	0.125925	3.73485		0.499613	0.133826	0.0675422	2.00326		-1.00112	-2.90157	-3.88807	1.00235
TEA008838	10.7065	32.293	34.0747	47.6317	15.409		3.01621	3.18262	4.44886	1.43922		1.59273	1.67021	2.15344	0.525286
TEA001192	2.81128	2.61845	4.85106	2.81327	8.08449		0.931408	1.72557	1.00071	2.87573		-0.102514	0.787073	0.00102087	1.52393
TEA009806	18.6916	25.0455	30.6596	34.2321	22.9266		1.33993	1.64029	1.83142	1.22657		0.422161	0.713949	0.87296	0.294632
TEA031054	1.46467	2.74277	4.21228	2.92836	3.54864		1.87262	2.87592	1.99933	2.42283		0.905058	1.52403	0.999517	1.27669
TEA030881	2.16632	1.63828	2.63999	2.16153	5.9611		0.75625	1.21865	0.997789	2.75172		-0.403064	0.285286	-0.00319351	1.46033
TEA012892	75.8579	53.3604	59.8726	35.2494	104.746		0.703426	0.789273	0.464677	1.38082		-0.50753	-0.341404	-1.1057	0.465524
TEA003928	0.104332	0.112011	0.276966	0.111434	0.423181		1.0736	2.65466	1.06807	4.0561		0.102459	1.40853	0.0950078	2.02009
TEA020848	17.374	16.9309	14.6093	15.0533	16.9193		0.974496	0.840871	0.866427	0.973829		-0.0372713	-0.250043	-0.20685	-0.0382601
TEA000778	12.767	11.1457	21.7248	25.2277	21.4252		0.873009	1.70164	1.97601	1.67817		-0.195932	0.766923	0.982589	0.746889
TEA002715	10.2797	24.714	10.7242	7.58525	9.11716		2.40416	1.04324	0.737886	0.886909		1.26553	0.0610719	-0.43853	-0.173142
TEA008163	9.31558	13.9226	1.45803	1.50669	6.20656		1.49455	0.156515	0.161739	0.666256		0.579711	-2.67563	-2.62826	-0.585852
TEA013073	32.3356	42.533	14.9298	14.1965	13.3686		1.31536	0.461714	0.439036	0.413433		0.395459	-1.11493	-1.18759	-1.27427
TEA008287	17.7572	16.1942	16.3665	17.8443	16.2534		0.911979	0.921682	1.00491	0.915313		-0.132927	-0.117658	0.0070592	-0.127663
TEA024404	18.8631	3.0162	4.79722	2.61065	5.85679		0.159899	0.254318	0.1384	0.310489		-2.64476	-1.9753	-2.85309	-1.68738
TEA003368	12.0194	19.2721	10.7273	10.1229	19.3744		1.60342	0.892499	0.842213	1.61193		0.681149	-0.164078	-0.247742	0.688787
TEA028204	3.7842	2.16689	6.03515	2.67999	4.59293		0.572615	1.59483	0.708205	1.21371		-0.804362	0.673401	-0.497761	0.279426
TEA000891	11.7689	10.6875	12.2797	12.5831	14.0609		0.908114	1.0434	1.06918	1.19475		-0.139055	0.0612958	0.0965079	0.256709
TEA005458	0	0.109439	0	0.430225	0		#DIV/0!	#DIV/0!	#DIV/0!	#DIV/0!		#DIV/0!	#DIV/0!	#DIV/0!	#DIV/0!
TEA025056	0.275094	0	0	0	0		0	0	0	0		#NUM!	#NUM!	#NUM!	#NUM!
TEA006429	10.4535	13.2124	12.9276	15.4411	7.13951		1.26392	1.23668	1.47712	0.682978		0.337906	0.306468	0.562789	-0.550089
TEA007638	3.58587	11.0815	10.8045	9.22808	9.93215		3.09032	3.01308	2.57346	2.7698		1.62776	1.59124	1.36371	1.46978
TEA010800	9.25985	6.49183	3.39384	2.36422	6.11261		0.701073	0.366511	0.255319	0.66012		-0.512364	-1.44807	-1.96962	-0.5992
TEA004923	16.9393	27.8064	35.3844	44.2462	36.3742		1.64153	2.08889	2.61204	2.14733		0.715043	1.06274	1.38518	1.10254
TEA014848	0.0968621	0	0	0.219162	0.112607		0	0	2.26262	1.16255		#NUM!	#NUM!	1.17799	0.217292
TEA024080	2.20833	1.24829	1.54097	1.45225	1.9273		0.565264	0.697799	0.657624	0.872741		-0.823003	-0.519117	-0.604666	-0.196375
TEA032497	116.656	175.501	147.809	125.754	83.9362		1.50443	1.26705	1.07799	0.719519		0.589219	0.341474	0.108344	-0.474895
TEA021929	1.08014	1.52286	2.30564	0.284816	5.12315		1.40987	2.13458	0.263684	4.74304		0.495565	1.09395	-1.92312	2.24581
TEA012420	22.1455	44.667	10.4297	11.2187	9.87657		2.01698	0.470962	0.506591	0.445985		1.0122	-1.08632	-0.981108	-1.16493
TEA017317	5.85837	7.11425	4.7966	1.86011	10.2866		1.21437	0.81876	0.317513	1.75588		0.280212	-0.288487	-1.65511	0.812195
TEA032257	2.54667	4.01139	9.39707	3.99318	1.32698		1.57515	3.68994	1.568	0.521065		0.65549	1.8836	0.648926	-0.940465
TEA018974	0	0	0.63046	0	0		#DIV/0!	#DIV/0!	#DIV/0!	#DIV/0!		#DIV/0!	#DIV/0!	#DIV/0!	#DIV/0!
TEA021108	52.243	47.7004	74.7236	57.011	49.0099		0.913049	1.43031	1.09127	0.938114		-0.131236	0.516326	0.126003	-0.0921645
TEA014374	0.528702	0.515712	0.319788	0.527667	2.1289		0.97543	0.604855	0.998042	4.02665		-0.0358892	-0.725339	-0.00282702	2.00958
TEA026916	0.709017	0.266944	0.198303	0	1.90933		0.376499	0.279687	0	2.69293		-1.40928	-1.83811	#NUM!	1.42917
TEA000325	0.383222	0.587717	2.20864	0	0		1.53362	5.76334	0	0		0.616941	2.52691	#NUM!	#NUM!
TEA017085	2.62958	10.2418	1.47287	0.886349	1.13881		3.89484	0.560116	0.337069	0.433077		1.96156	-0.836202	-1.56889	-1.20731
TEA022430	10.7956	11.0216	13.5811	10.2417	28.7929		1.02093	1.25802	0.948692	2.6671		0.0298902	0.331157	-0.0759882	1.41527
TEA001776	1.69137	0.99204	0.661556	0.328344	1.25686		0.58653	0.391136	0.194129	0.743102		-0.769722	-1.35426	-2.36491	-0.428368
TEA008376	0.196206	0	0	0	0.63353		0	0	0	3.2289		#NUM!	#NUM!	#NUM!	1.69104
TEA021225	1.20841	1.30261	3.22504	4.09391	3.91773		1.07795	2.66883	3.38785	3.24205		0.108295	1.41621	1.76037	1.69691
TEA003950	3.26551	3.30892	8.08334	6.81429	14.2121		1.01329	2.47537	2.08675	4.35218		0.0190521	1.30764	1.06126	2.12174
TEA009225	23.7364	40.8307	42.5427	42.4221	28.6983		1.72017	1.7923	1.78722	1.20904		0.782553	0.84181	0.837715	0.273864
TEA008933	18.2506	19.1412	21.6812	11.0733	16.0198		1.0488	1.18797	0.606736	0.877768		0.0687374	0.248501	-0.720859	-0.188088
TEA012757	28.4875	26.7083	25.3712	29.7252	32.7125		0.937545	0.890608	1.04345	1.14831		-0.0930409	-0.167137	0.0613575	0.199513
TEA024051	10.4852	30.6706	16.241	12.0398	27.344		2.92513	1.54895	1.14827	2.60787		1.5485	0.631286	0.199457	1.38287
TEA025141	23.481	22.5917	28.9228	28.1457	28.7455		0.962127	1.23175	1.19866	1.2242		-0.055701	0.300713	0.261421	0.291842
TEA031033	28.1149	19.8605	6.57619	4.34165	26.4443		0.706405	0.233904	0.154425	0.94058		-0.501433	-2.09601	-2.69502	-0.0883781
TEA013720	20.5504	20.5061	20.8018	19.6498	22.6606		0.997844	1.01223	0.956176	1.10268		-0.00311334	0.0175419	-0.0646518	0.14102
TEA003947	55.4892	67.8324	72.8175	85.1308	61.7878		1.22244	1.31228	1.53419	1.11351		0.289768	0.392078	0.617474	0.155115
TEA030050	7.38516	11.1785	6.30522	6.7986	10.1016		1.51364	0.853769	0.920576	1.36782		0.598026	-0.228082	-0.119391	0.451883
TEA003703	0	0	0	0	0		#DIV/0!	#DIV/0!	#DIV/0!	#DIV/0!		#DIV/0!	#DIV/0!	#DIV/0!	#DIV/0!
TEA026009	21.5066	19.6559	8.03528	5.05551	50.61		0.913947	0.373619	0.235068	2.35323		-0.129817	-1.42036	-2.08885	1.23464
TEA000554	0	0	0	0	0		#DIV/0!	#DIV/0!	#DIV/0!	#DIV/0!		#DIV/0!	#DIV/0!	#DIV/0!	#DIV/0!
TEA022683	52.5732	54.9354	62.3149	49.0466	67.1127		1.04493	1.1853	0.93292	1.27656		0.0634086	0.24525	-0.100174	0.352258
TEA023893	46.2728	61.3027	73.3889	84.4144	37.1543		1.32481	1.58601	1.82428	0.80294		0.405786	0.665397	0.867325	-0.316635
TEA004461	0	0	0	0	0		#DIV/0!	#DIV/0!	#DIV/0!	#DIV/0!		#DIV/0!	#DIV/0!	#DIV/0!	#DIV/0!
TEA005672	0.203523	0.208242	0.848672	0.879931	0.218294		1.02319	4.16991	4.3235	1.07258		0.0330692	2.06002	2.1122	0.101081
TEA004585	91.5129	69.8609	72.1267	59.7185	86.5671		0.763399	0.788159	0.652569	0.945955		-0.38949	-0.343442	-0.615797	-0.0801563
TEA008029	82.0965	73.0873	69.9607	36.4236	148.177		0.890261	0.852176	0.443668	1.80491		-0.1677	-0.230776	-1.17245	0.851929
TEA021476	2.24499	1.45082	3.594	2.39733	2.69677		0.646248	1.6009	1.06786	1.20124		-0.62984	0.678881	0.0947195	0.264523
TEA028424	5.65705	5.17285	3.24634	2.00044	7.06076		0.914408	0.573857	0.353619	1.24813		-0.129091	-0.801236	-1.49973	0.319774
TEA007734	1.29957	1.02589	1.85137	2.24619	0.173847		0.789407	1.4246	1.72841	0.133773		-0.341158	0.510559	0.789446	-2.90214
TEA003023	0.337377	3.20785	1.29438	0.69338	1.02096		9.50821	3.8366	2.05521	3.02617		3.24917	1.93983	1.03928	1.59749
TEA030732	64.8286	92.1007	45.0499	47.789	26.0768		1.42068	0.694908	0.737159	0.402242		0.506582	-0.525107	-0.439952	-1.31386
TEA004589	3.72418	4.26003	14.9015	6.1283	6.80556		1.14388	4.00128	1.64554	1.8274		0.193941	2.00046	0.718564	0.869791
TEA005436	0.298036	0.927453	0.564672	0.511516	4.52279		3.11188	1.89464	1.71629	15.1753		1.63779	0.921926	0.779293	3.92365
TEA026365	2.70448	3.15608	5.03601	5.50532	4.26535		1.16698	1.8621	2.03563	1.57714		0.222783	0.89693	1.02548	0.657313
TEA003141	7.68267	6.11329	4.95567	2.80164	13.2018		0.795725	0.645045	0.36467	1.71839		-0.329659	-0.632528	-1.45534	0.781055
TEA021592	13.2084	15.7383	12.6723	11.0328	19.0018		1.19154	0.959412	0.835287	1.43861		0.252824	-0.0597773	-0.259657	0.52468
TEA015915	0.10456	0	0	0	0		0	0	0	0		#NUM!	#NUM!	#NUM!	#NUM!
TEA030055	10.3055	5.6228	6.60972	7.48721	11.3019		0.545612	0.641378	0.726526	1.09669		-0.874054	-0.640753	-0.460914	0.133151
TEA031024	6.28989	12.931	10.1978	7.68643	6.54216		2.05584	1.6213	1.22203	1.04011		1.03973	0.697151	0.289279	0.0567323
TEA032184	0	0	0	0	0		#DIV/0!	#DIV/0!	#DIV/0!	#DIV/0!		#DIV/0!	#DIV/0!	#DIV/0!	#DIV/0!
TEA007660	68.0343	40.4228	51.344	37.563	68.7705		0.594153	0.754678	0.552119	1.01082		-0.751093	-0.406067	-0.85695	0.0155276
TEA009840	29.6819	9.93894	8.92236	3.68265	43.9138		0.334849	0.300599	0.124071	1.47948		-1.57842	-1.73409	-3.01077	0.565091
TEA006331	9.72283	15.1421	9.70498	8.88642	13.6919		1.55738	0.998164	0.913975	1.40822		0.639117	-0.00265106	-0.129774	0.493874
TEA026615	0	10.603	22.3309	26.6105	8.53386		#DIV/0!	#DIV/0!	#DIV/0!	#DIV/0!		#DIV/0!	#DIV/0!	#DIV/0!	#DIV/0!
TEA006211	17.5509	30.0835	28.308	33.1219	41.9206		1.71407	1.61291	1.88719	2.38852		0.777427	0.689665	0.91624	1.25611
TEA010708	10.8098	14.3207	11.3631	7.87136	14.8843		1.32479	1.05119	0.728169	1.37693		0.405762	0.0720166	-0.457655	0.461452
TEA024432	3.95318	3.61556	4.48289	3.16409	7.88539		0.914595	1.134	0.800391	1.9947		-0.128795	0.181415	-0.321223	0.996168
TEA021047	1.5215	0.500334	1.28172	5.8899	2.13518		0.328843	0.842406	3.87111	1.40334		-1.60453	-0.247413	1.95275	0.488863
TEA029689	19.419	64.0502	24.9064	30.2112	16.9275		3.29833	1.28258	1.55575	0.871698		1.72173	0.359048	0.637615	-0.1981
TEA024791	21.024	33.0421	24.27	39.4098	22.3404		1.57164	1.15439	1.87451	1.06261		0.652268	0.207137	0.906517	0.0876178
TEA027268	31.0457	31.8376	27.2364	25.3511	35.8072		1.02551	0.8773	0.816574	1.15337		0.0363381	-0.188857	-0.292345	0.205856
TEA032628	4.35558	7.76437	6.00854	4.36095	11.4174		1.78263	1.3795	1.00123	2.62133		0.834004	0.46415	0.0017776	1.3903
TEA011009	10.2191	14.6677	11.1911	11.6429	18.4249		1.43532	1.09512	1.13933	1.80299		0.521375	0.131084	0.188182	0.850389
TEA010714	12.6168	11.1711	9.07998	7.78379	9.67147		0.885415	0.719674	0.616939	0.766555		-0.175575	-0.474585	-0.696801	-0.383539
TEA015849	2.69712	11.9137	10.6291	2.67058	7.36776		4.41719	3.94091	0.99016	2.73171		2.14313	1.97853	-0.0142666	1.44981
TEA032508	17.6021	14.1432	12.228	8.98305	3.88646		0.803495	0.69469	0.51034	0.220795		-0.315639	-0.525559	-0.97047	-2.17922
TEA004718	0	0.0455021	0	0	0		#DIV/0!	#DIV/0!	#DIV/0!	#DIV/0!		#DIV/0!	#DIV/0!	#DIV/0!	#DIV/0!
TEA033156	202.591	236.314	146.282	130.866	182.319		1.16646	0.722056	0.645962	0.899936		0.222135	-0.469818	-0.63048	-0.152105
TEA030683	27.5542	33.4615	46.1471	52.778	40.7474		1.21439	1.67478	1.91542	1.47881		0.28023	0.743968	0.937664	0.564436
TEA013786	0.377079	0.618075	0.648628	0.378427	4.49705		1.63911	1.72014	1.00357	11.926		0.712915	0.782524	0.00514822	3.57604
TEA017356	1.61434	2.0702	1.9099	1.69623	3.12337		1.28238	1.18308	1.05073	1.93477		0.358826	0.242553	0.0713873	0.952159
TEA020403	0.163735	0.0562167	0.230745	0.529353	0.950978		0.34334	1.40926	3.23299	5.80803		-1.54229	0.494937	1.69287	2.53805
TEA032290	94.3114	103.734	88.6319	77.4086	115.717		1.09991	0.939779	0.820777	1.22697		0.137385	-0.0896061	-0.284938	0.295097
TEA032172	0	0	0.085932	0	0.374629		#DIV/0!	#DIV/0!	#DIV/0!	#DIV/0!		#DIV/0!	#DIV/0!	#DIV/0!	#DIV/0!
TEA018320	17.9502	18.3175	20.7724	18.8065	14.2951		1.02046	1.15722	1.0477	0.796376		0.0292227	0.210668	0.0672315	-0.328479
TEA022827	5.21979	10.4552	6.40212	9.41306	6.78067		2.00299	1.22651	1.80334	1.29903		1.00216	0.294558	0.850672	0.377436
TEA033020	1.43631	2.48463	0.834732	0.737436	1.5715		1.72987	0.581164	0.513424	1.09412		0.790664	-0.782982	-0.961777	0.129775
TEA003846	17.5033	18.5471	13.3929	11.4946	20.0635		1.05963	0.765164	0.65671	1.14627		0.0835667	-0.386159	-0.606671	0.196946
TEA001666	0.180128	0.738212	0.195271	0.0257433	0.161554		4.09826	1.08407	0.142917	0.896884		2.03501	0.116455	-2.80675	-0.157006
TEA005374	0	0	0	0	0		#DIV/0!	#DIV/0!	#DIV/0!	#DIV/0!		#DIV/0!	#DIV/0!	#DIV/0!	#DIV/0!
TEA023239	108.723	47.7731	68.1947	47.1335	141.183		0.439402	0.627233	0.433519	1.29856		-1.18639	-0.672926	-1.20583	0.376909
TEA006348	18.5094	35.7273	40.3876	50.9877	22.2771		1.93022	2.182	2.75469	1.20356		0.948769	1.12565	1.46189	0.267303
TEA024440	4.16015	2.33306	1.69723	0.644165	12.6069		0.560812	0.407973	0.154842	3.0304		-0.834412	-1.29345	-2.69113	1.59951
TEA004728	53.0137	19.018	12.9294	9.09065	25.1547		0.358737	0.243888	0.171477	0.474494		-1.479	-2.03571	-2.54391	-1.07554
TEA019651	3.78026	3.38466	3.76073	3.22827	3.72027		0.895351	0.994834	0.853981	0.984131		-0.159475	-0.00747273	-0.227724	-0.0230781
TEA016149	0.043339	0.0461394	0	0	0		1.06462	0	0	0		0.0903334	#NUM!	#NUM!	#NUM!
TEA009381	22.5376	27.0042	34.792	39.5406	15.5117		1.19818	1.54373	1.75443	0.688259		0.26085	0.626422	0.811001	-0.538977
TEA014299	0	0	0	0	0		#DIV/0!	#DIV/0!	#DIV/0!	#DIV/0!		#DIV/0!	#DIV/0!	#DIV/0!	#DIV/0!
TEA016235	0	0	0	0	0		#DIV/0!	#DIV/0!	#DIV/0!	#DIV/0!		#DIV/0!	#DIV/0!	#DIV/0!	#DIV/0!
TEA021700	0.397591	0.76746	1.33359	0.691437	0.27214		1.93028	3.35418	1.73907	0.684472		0.948806	1.74596	0.798313	-0.546936
TEA023208	34.1173	43.5916	46.7719	47.0425	19.4471		1.2777	1.37091	1.37885	0.570007		0.353547	0.455139	0.463461	-0.810948
TEA008170	0	0	0	0	0		#DIV/0!	#DIV/0!	#DIV/0!	#DIV/0!		#DIV/0!	#DIV/0!	#DIV/0!	#DIV/0!
TEA001579	16.229	15.5244	27.717	24.4666	30.87		0.956584	1.70787	1.50759	1.90215		-0.0640366	0.772197	0.59224	0.927631
TEA005341	2.96067	4.60206	0.459286	0	2.92724		1.5544	0.155129	0	0.988709		0.636356	-2.68846	#NUM!	-0.0163827
TEA001452	12.825	12.3663	15.4023	16.1218	9.18306		0.964234	1.20096	1.25706	0.716028		-0.0525449	0.264187	0.330054	-0.481912
TEA003630	286.492	346.476	130.566	130.697	205.19		1.20937	0.45574	0.456198	0.716215		0.274261	-1.13372	-1.13227	-0.481534
TEA005345	10.5075	19.4459	11.8774	11.2221	3.57898		1.85067	1.13037	1.06801	0.340612		0.888047	0.1768	0.0949232	-1.5538
TEA029426	18.0865	16.9503	31.7108	21.2149	23.8352		0.93718	1.75329	1.17297	1.31784		-0.0936024	0.810061	0.230165	0.39818
TEA029302	2.06782	1.00523	0.264576	0.334921	4.41277		0.48613	0.127949	0.161968	2.13402		-1.04058	-2.96636	-2.62622	1.09357
TEA010938	0	0	0	0	0		#DIV/0!	#DIV/0!	#DIV/0!	#DIV/0!		#DIV/0!	#DIV/0!	#DIV/0!	#DIV/0!
TEA026272	1.66462	1.2429	0.872159	0.409783	8.76001		0.746657	0.523939	0.246172	5.26247		-0.421483	-0.93253	-2.02226	2.39574
TEA016910	0.642532	1.66866	0.18574	0.133011	0.209425		2.59701	0.289075	0.207011	0.325937		1.37685	-1.79048	-2.27222	-1.61733
TEA031750	0.333228	0.317115	0.22506	0.186098	1.6388		0.951646	0.675393	0.55847	4.91795		-0.0715035	-0.5662	-0.840447	2.29806
TEA011463	11.1082	7.06084	13.8929	4.43464	12.7652		0.635642	1.25069	0.399222	1.14917		-0.653713	0.322723	-1.32474	0.200591
TEA015821	38.1594	48.8554	31.0991	21.0549	82.3894		1.2803	0.814979	0.551762	2.15909		0.35648	-0.295166	-0.857882	1.11042
TEA016003	4.66496	2.8887	0.207615	3.08267	2.89356		0.619234	0.0445052	0.660814	0.620275		-0.691444	-4.48988	-0.597684	-0.689019
TEA013097	11.3604	15.0851	16.6305	19.6511	12.4051		1.32787	1.4639	1.72979	1.09196		0.409111	0.549818	0.790596	0.12692
TEA014860	0	0	0	0	0		#DIV/0!	#DIV/0!	#DIV/0!	#DIV/0!		#DIV/0!	#DIV/0!	#DIV/0!	#DIV/0!
TEA010261	5.56126	8.76211	19.5767	27.5678	3.4766		1.57556	3.52019	4.95711	0.625146		0.655867	1.81565	2.3095	-0.677735
TEA001203	2.12668	1.33075	1.90678	0.866229	2.73254		0.625741	0.896599	0.407315	1.28489		-0.676363	-0.157465	-1.29578	0.36164
TEA006442	0	0	0	0	0		#DIV/0!	#DIV/0!	#DIV/0!	#DIV/0!		#DIV/0!	#DIV/0!	#DIV/0!	#DIV/0!
TEA021039	10.5634	4.64227	5.10898	4.90458	12.3452		0.439467	0.483649	0.464299	1.16868		-1.18617	-1.04797	-1.10687	0.224876
TEA006686	0	0	0	0	0		#DIV/0!	#DIV/0!	#DIV/0!	#DIV/0!		#DIV/0!	#DIV/0!	#DIV/0!	#DIV/0!
TEA022246	1.69351	1.03617	4.26425	3.63163	6.71609		0.611848	2.518	2.14444	3.96578		-0.708756	1.33228	1.1006	1.98761
TEA023456	0	0	0	0.115402	0		#DIV/0!	#DIV/0!	#DIV/0!	#DIV/0!		#DIV/0!	#DIV/0!	#DIV/0!	#DIV/0!
TEA025633	20.9553	8.28668	27.0993	12.8707	24.8793		0.395446	1.2932	0.614198	1.18726		-1.33845	0.37094	-0.703225	0.247631
TEA025754	0	0	2.06072	0.152703	0.757098		#DIV/0!	#DIV/0!	#DIV/0!	#DIV/0!		#DIV/0!	#DIV/0!	#DIV/0!	#DIV/0!
TEA007415	0	0	0	0	0		#DIV/0!	#DIV/0!	#DIV/0!	#DIV/0!		#DIV/0!	#DIV/0!	#DIV/0!	#DIV/0!
TEA003188	8.85686	8.97534	11.9837	13.3192	11.3269		1.01338	1.35304	1.50383	1.27888		0.0191713	0.436206	0.58864	0.354886
TEA007417	0	0	0	0	0		#DIV/0!	#DIV/0!	#DIV/0!	#DIV/0!		#DIV/0!	#DIV/0!	#DIV/0!	#DIV/0!
TEA025991	52.3398	46.3405	29.7116	26.9216	25.5234		0.885378	0.567667	0.514362	0.487648		-0.175635	-0.816882	-0.959144	-1.03609
TEA026041	28.0067	40.5883	39.1227	42.6968	25.8851		1.44924	1.39691	1.52452	0.924247		0.535292	0.482234	0.608356	-0.11365
TEA005912	20.2456	14.0827	16.3996	11.9032	15.0291		0.695593	0.810033	0.58794	0.742339		-0.523684	-0.303948	-0.766259	-0.42985
TEA027132	2.62113	12.8328	45.1208	38.8317	6.4641		4.8959	17.2143	14.8149	2.46615		2.29158	4.10553	3.88897	1.30226
TEA027131	2.80504	11.1054	12.3186	17.4592	1.43311		3.95909	4.3916	6.22422	0.510905		1.98517	2.13475	2.63789	-0.968872
TEA015956	33.4122	72.5328	75.8088	85.656	36.8333		2.17085	2.2689	2.56361	1.10239		1.11826	1.18199	1.35818	0.140636
TEA019198	23.2734	35.8316	46.5365	60.2859	26.1705		1.53959	1.99956	2.59033	1.12448		0.62255	0.999681	1.37314	0.169259
TEA012687	151.435	54.0012	20.7961	18.5552	80.7721		0.356597	0.137327	0.122529	0.533378		-1.48764	-2.86431	-3.0288	-0.90677
TEA016923	0	0	0	0	0		#DIV/0!	#DIV/0!	#DIV/0!	#DIV/0!		#DIV/0!	#DIV/0!	#DIV/0!	#DIV/0!
TEA021829	0	0	0	0	0		#DIV/0!	#DIV/0!	#DIV/0!	#DIV/0!		#DIV/0!	#DIV/0!	#DIV/0!	#DIV/0!
TEA013894	0	0	0.105407	0	1.20128		#DIV/0!	#DIV/0!	#DIV/0!	#DIV/0!		#DIV/0!	#DIV/0!	#DIV/0!	#DIV/0!
TEA014793	25.5769	15.1412	8.78452	3.02301	49.0892		0.591987	0.343455	0.118193	1.91928		-0.756362	-1.54181	-3.08078	0.940564
TEA016052	0	0	0	0	0		#DIV/0!	#DIV/0!	#DIV/0!	#DIV/0!		#DIV/0!	#DIV/0!	#DIV/0!	#DIV/0!
TEA023147	5.30574	5.85401	11.7164	12.7289	5.47212		1.10334	2.20825	2.39908	1.03136		0.141871	1.1429	1.26248	0.0445459
TEA027507	38.9553	48.0494	65.3465	58.6622	46.2117		1.23345	1.67747	1.50588	1.18628		0.302699	0.74629	0.590612	0.246439
TEA003897	0.415528	0.614385	0.47362	0.660486	4.19161		1.47856	1.1398	1.58951	10.0874		0.564197	0.188784	0.668582	3.33449
TEA008676	6.88039	9.57077	10.315	10.8385	5.40466		1.39102	1.49919	1.57527	0.785517		0.476145	0.584182	0.655603	-0.348286
TEA002444	57.7352	95.1846	48.1829	55.9533	47.5199		1.64864	0.83455	0.969137	0.823066		0.721277	-0.26093	-0.0452279	-0.280919
TEA023029	41.0105	33.3919	42.4218	28.8088	33.4407		0.814228	1.03441	0.702474	0.815418		-0.296495	0.0488125	-0.509484	-0.294388
TEA025444	0	0	0	0	0		#DIV/0!	#DIV/0!	#DIV/0!	#DIV/0!		#DIV/0!	#DIV/0!	#DIV/0!	#DIV/0!
TEA023381	59.2487	65.0187	102.78	93.3435	53.5698		1.09739	1.73472	1.57545	0.904151		0.134071	0.794704	0.655766	-0.145364
TEA030007	45.0251	18.8753	28.399	11.2461	16.7888		0.419217	0.630737	0.249774	0.372876		-1.25423	-0.664889	-2.0013	-1.42323
TEA005604	5.37191	7.12656	9.57924	20.5532	7.52757		1.32663	1.78321	3.82605	1.40128		0.407771	0.834476	1.93586	0.486749
TEA010877	9.33878	22.5735	13.448	16.192	22.5571		2.41718	1.44002	1.73385	2.41542		1.27332	0.526086	0.793975	1.27228
TEA022172	4.2813	5.78345	4.20028	11.64	8.61092		1.35086	0.981076	2.7188	2.01129		0.433881	-0.0275634	1.44297	1.00812
TEA027181	39.7749	15.1335	21.0927	13.747	18.5743		0.380479	0.530302	0.34562	0.466985		-1.39411	-0.915115	-1.53274	-1.09855
TEA012016	9.92192	10.2832	21.8997	14.0867	12.2411		1.03641	2.2072	1.41976	1.23374		0.0515981	1.14222	0.505642	0.303042
TEA010197	0.764059	0.277268	0.3828	0.504258	0.768117		0.362888	0.501008	0.659973	1.00531		-1.4624	-0.997093	-0.599522	0.00764203
TEA012375	13.2059	5.95692	6.45991	4.25313	10.9036		0.45108	0.489168	0.322063	0.825661		-1.14854	-1.0316	-1.63459	-0.276378
TEA013225	0.125296	0.133912	0.0700338	0.137548	0		1.06877	0.558947	1.09778	0		0.0959449	-0.839217	0.134595	#NUM!
TEA020448	21.0743	10.5039	7.70248	3.66726	39.0373		0.498422	0.365492	0.174016	1.85237		-1.00456	-1.45209	-2.52271	0.889369
TEA020204	0	0	0	0	0		#DIV/0!	#DIV/0!	#DIV/0!	#DIV/0!		#DIV/0!	#DIV/0!	#DIV/0!	#DIV/0!
TEA020446	0	0.195906	0.196882	0.408839	0		#DIV/0!	#DIV/0!	#DIV/0!	#DIV/0!		#DIV/0!	#DIV/0!	#DIV/0!	#DIV/0!
TEA022988	2.74851	3.27816	2.75385	3.08018	7.74417		1.1927	1.00194	1.12067	2.81759		0.254237	0.00280025	0.164365	1.49446
TEA016068	0	0	0	0	0		#DIV/0!	#DIV/0!	#DIV/0!	#DIV/0!		#DIV/0!	#DIV/0!	#DIV/0!	#DIV/0!
TEA016184	9.14041	3.32813	3.81173	1.34324	3.68224		0.364112	0.41702	0.146956	0.402853		-1.45755	-1.26181	-2.76654	-1.31168
TEA029819	0.114052	0	0	0	0		0	0	0	0		#NUM!	#NUM!	#NUM!	#NUM!
TEA002317	10.5528	17.0295	15.6495	23.0728	13.4427		1.61374	1.48297	2.18641	1.27385		0.69041	0.568491	1.12857	0.349197
TEA020561	10.7002	11.4342	6.31415	8.48523	8.04161		1.0686	0.590096	0.792997	0.751538		0.0957177	-0.760977	-0.334612	-0.412081
TEA018481	59.9339	72.5221	50.0793	25.6798	52.6241		1.21003	0.835576	0.428469	0.878036		0.275048	-0.259158	-1.22274	-0.187649
TEA000134	10.3224	8.46504	8.61227	8.0124	6.18742		0.820065	0.834328	0.776215	0.599417		-0.28619	-0.261313	-0.365472	-0.738369
TEA028965	1.56662	1.57508	1.00821	0.363176	3.43437		1.0054	0.643557	0.231821	2.19222		0.00776982	-0.635859	-2.10891	1.13239
TEA007355	3.7053	5.14932	3.16564	6.98777	7.46052		1.38972	0.854355	1.88589	2.01347		0.474792	-0.227093	0.915242	1.00969
TEA003400	1.46976	0.471442	0.535146	0.239427	1.94378		0.320761	0.364104	0.162902	1.32252		-1.64043	-1.45758	-2.61792	0.403284
TEA025214	19.487	33.2508	38.5304	37.9273	25.3752		1.70631	1.97724	1.94629	1.30216		0.770877	0.983485	0.960725	0.380907
TEA008325	1.72056	6.54739	3.25336	7.85599	3.63101		3.80538	1.89087	4.56595	2.11037		1.92804	0.919052	2.19091	1.07749
TEA028964	3.32966	1.62982	2.75896	3.62323	1.95957		0.489485	0.828601	1.08817	0.58852		-1.03066	-0.27125	0.121902	-0.764838
TEA027079	22.0467	14.4235	13.5906	12.7949	16.8442		0.654225	0.616446	0.580354	0.764024		-0.612141	-0.697954	-0.784994	-0.388311
TEA003760	0.837797	0.786882	0.509761	0.133377	0.53998		0.939228	0.608454	0.1592	0.644524		-0.0904534	-0.71678	-2.65109	-0.633695
TEA008209	34.2715	71.7293	44.4667	64.0658	44.2312		2.09297	1.29748	1.86936	1.29061		1.06555	0.375716	0.902545	0.368055
TEA004295	22.0729	16.165	16.522	13.6631	19.535		0.732346	0.74852	0.618999	0.885022		-0.449403	-0.417888	-0.691991	-0.176215
TEA013915	0.582226	0.523141	0.918492	0.31406	0.111581		0.898519	1.57755	0.539413	0.191646		-0.154379	0.657688	-0.890539	-2.38349
TEA006707	12.0734	4.96544	6.96372	7.69741	34.3048		0.411271	0.576782	0.637551	2.84135		-1.28184	-0.793902	-0.649387	1.50658
TEA029492	30.0465	38.1134	40.3906	37.8682	42.8676		1.26848	1.34427	1.26032	1.42671		0.343101	0.426823	0.33379	0.512691
TEA015413	0.273313	0.284378	0.613114	0.753517	1.03836		1.04048	2.24327	2.75697	3.79916		0.0572558	1.1656	1.46309	1.92568
TEA033744	0	0	0	0	0		#DIV/0!	#DIV/0!	#DIV/0!	#DIV/0!		#DIV/0!	#DIV/0!	#DIV/0!	#DIV/0!
TEA010640	2.39897	1.14943	1.5635	0.512085	0		0.479135	0.651738	0.21346	0		-1.0615	-0.617636	-2.22796	#NUM!
TEA016278	16.3952	11.536	16.0329	15.8865	16.6681		0.703621	0.977902	0.968973	1.01665		-0.50713	-0.0322381	-0.0454722	0.0238162
TEA014097	0	0	0	0.374256	0		#DIV/0!	#DIV/0!	#DIV/0!	#DIV/0!		#DIV/0!	#DIV/0!	#DIV/0!	#DIV/0!
TEA026639	93.4577	78.8317	43.3715	20.2842	64.0807		0.843501	0.464076	0.217042	0.685665		-0.245538	-1.10757	-2.20396	-0.544424
TEA017120	47.2367	36.7846	22.351	15.4492	33.4869		0.778729	0.47317	0.327059	0.708917		-0.360806	-1.07957	-1.61238	-0.496311
TEA014092	1.15059	0.934939	0.679717	0.563227	0.330293		0.812574	0.590755	0.489511	0.287064		-0.29943	-0.759368	-1.03059	-1.80056
TEA000964	0.126098	0.0893502	0	0	0.240285		0.708577	0	0	1.90554		-0.497003	#NUM!	#NUM!	0.930201
TEA003799	11.9093	35.7111	48.9253	9.51566	118.347		2.99859	4.10816	0.799011	9.93736		1.58428	2.03849	-0.323713	3.31286
TEA007322	44.9243	36.9382	50.1836	43.2191	67.8415		0.822232	1.11707	0.962043	1.51013		-0.282382	0.15972	-0.055827	0.594672
TEA021622	6.09394	7.90745	12.2781	14.1958	6.70152		1.29759	2.0148	2.32949	1.0997		0.375837	1.01064	1.22002	0.137113
TEA021740	2.54024	1.6851	1.34225	0.691996	6.57226		0.663363	0.528395	0.272414	2.58726		-0.592131	-0.920311	-1.87613	1.37142
TEA024576	11.1417	6.7732	5.16721	4.22332	5.31528		0.607914	0.463772	0.379055	0.477062		-0.71806	-1.10851	-1.39952	-1.06775
TEA021620	2.20544	4.58832	0.00342309	1.82333	2.85454		2.08046	0.00155211	0.826742	1.29432		1.0569	-9.33155	-0.274491	0.372192
TEA006237	0.80089	0.48556	0.374414	0.193645	0		0.606276	0.467497	0.241787	0		-0.721955	-1.09697	-2.04819	#NUM!
TEA033616	2.36098	0.205591	0.779722	0	1.00468		0.0870787	0.330254	0	0.425535		-3.52154	-1.59835	#NUM!	-1.23265
TEA033737	13.7201	23.1526	17.3938	18.7233	12.1867		1.68749	1.26776	1.36466	0.888237		0.754883	0.342282	0.448544	-0.170983
TEA029584	0	0	0	0	0		#DIV/0!	#DIV/0!	#DIV/0!	#DIV/0!		#DIV/0!	#DIV/0!	#DIV/0!	#DIV/0!
TEA033739	26.464	31.5022	15.6207	5.86333	50.5626		1.19038	0.590262	0.221559	1.91062		0.251421	-0.760572	-2.17424	0.93404
TEA010734	0.591178	1.32393	1.44503	1.29331	1.38163		2.23948	2.44432	2.18768	2.33708		1.16316	1.28943	1.1294	1.22471
TEA031319	0	0	0	0	0		#DIV/0!	#DIV/0!	#DIV/0!	#DIV/0!		#DIV/0!	#DIV/0!	#DIV/0!	#DIV/0!
TEA010971	31.3906	33.1336	11.9437	4.95053	57.764		1.05553	0.380487	0.157707	1.84017		0.0779624	-1.39408	-2.66468	0.879838
TEA019423	0	0	0	0	0		#DIV/0!	#DIV/0!	#DIV/0!	#DIV/0!		#DIV/0!	#DIV/0!	#DIV/0!	#DIV/0!
TEA014894	0.727785	2.63023	1.0458	1.7088	2.04363		3.61402	1.43696	2.34795	2.80801		1.8536	0.523023	1.2314	1.48955
TEA030586	22.1999	42.7035	40.7895	60.6103	22.6626		1.92359	1.83737	2.73021	1.02084		0.943801	0.877645	1.44901	0.0297602
TEA016047	0	0	0	0	0		#DIV/0!	#DIV/0!	#DIV/0!	#DIV/0!		#DIV/0!	#DIV/0!	#DIV/0!	#DIV/0!
TEA012481	0	0	0	0	0		#DIV/0!	#DIV/0!	#DIV/0!	#DIV/0!		#DIV/0!	#DIV/0!	#DIV/0!	#DIV/0!
TEA015630	1.33217	0.593319	0	0.151414	4.09182		0.445378	0	0.11366	3.07154		-1.1669	#NUM!	-3.13721	1.61896
TEA017136	147.073	109.203	68.7173	62.9524	233.957		0.742509	0.467233	0.428035	1.59075		-0.42952	-1.09779	-1.2242	0.669711
TEA000958	0	0	0	0	0		#DIV/0!	#DIV/0!	#DIV/0!	#DIV/0!		#DIV/0!	#DIV/0!	#DIV/0!	#DIV/0!
TEA023812	10.6616	10.7648	9.56441	7.9721	14.0006		1.00968	0.89709	0.74774	1.31318		0.0138976	-0.156676	-0.419392	0.393065
TEA000957	27.26	5.99133	0.795194	0.7827	20.3216		0.219785	0.0291707	0.0287124	0.745473		-2.18584	-5.09933	-5.12218	-0.423772
TEA017495	3.5357	2.68629	4.56184	1.47208	9.85992		0.759762	1.29022	0.416348	2.78868		-0.396381	0.36762	-1.26414	1.47958
TEA017494	11.589	17.1059	18.4704	22.2941	21.0859		1.47605	1.59379	1.92373	1.81948		0.561738	0.672459	0.943906	0.863523
TEA003429	24.7062	27.8442	29.5848	33.8824	23.8447		1.12701	1.19746	1.37141	0.96513		0.172504	0.259983	0.455663	-0.0512045
TEA000952	0	0	0	0	0		#DIV/0!	#DIV/0!	#DIV/0!	#DIV/0!		#DIV/0!	#DIV/0!	#DIV/0!	#DIV/0!
TEA003788	24.1652	53.7993	25.2248	27.2832	23.2407		2.22631	1.04385	1.12903	0.961743		1.15466	0.0619119	0.175082	-0.0562774
TEA005396	2.94287	2.27359	2.48958	1.87974	2.35839		0.772576	0.84597	0.638744	0.801391		-0.372252	-0.241321	-0.646691	-0.319422
TEA007333	0	0	0	0	0		#DIV/0!	#DIV/0!	#DIV/0!	#DIV/0!		#DIV/0!	#DIV/0!	#DIV/0!	#DIV/0!
TEA021873	8.53744	9.36174	5.89279	2.93492	13.8863		1.09655	0.690229	0.34377	1.62652		0.132973	-0.534853	-1.54048	0.701787
TEA010627	5.53498	5.08852	5.5718	5.05416	4.51309		0.919338	1.00665	0.913131	0.815376		-0.121332	0.00956537	-0.131107	-0.294463
TEA004076	3.04052	2.24125	3.80443	3.04292	3.86382		0.737127	1.25124	1.00079	1.27078		-0.440014	0.323362	0.00113833	0.34571
TEA010746	0	0	0	0	0		#DIV/0!	#DIV/0!	#DIV/0!	#DIV/0!		#DIV/0!	#DIV/0!	#DIV/0!	#DIV/0!
TEA022282	27.4733	53.872	20.2025	23.0849	34.2336		1.96089	0.73535	0.840267	1.24607		0.971505	-0.443496	-0.251081	0.317383
TEA016968	7.61655	4.31379	7.24924	0.89386	5.17317		0.566371	0.951775	0.117358	0.679201		-0.820182	-0.0713079	-3.09102	-0.558089
TEA033288	0.692201	0.227247	0	0	2.26873		0.328296	0	0	3.27756		-1.60693	#NUM!	#NUM!	1.71262
TEA019678	29.2715	28.0754	40.6857	40.1515	43.0016		0.959138	1.38994	1.37169	1.46906		-0.0601901	0.475025	0.455957	0.554894
TEA018396	9.04044	9.16743	7.28274	7.48291	11.4609		1.01405	0.805574	0.827715	1.26774		0.0201244	-0.311912	-0.272794	0.342255
TEA028518	61.4709	177.789	38.8486	46.81	79.0612		2.89225	0.631984	0.761499	1.28616		1.53219	-0.662041	-0.393087	0.363066
TEA003338	25.2359	42.7287	30.6068	26.8459	35.4267		1.69317	1.21283	1.0638	1.40382		0.759728	0.278375	0.0892242	0.48936
TEA007023	1.78139	4.69641	10.1683	9.88645	12.8802		2.63637	5.70807	5.54985	7.23042		1.39855	2.513	2.47245	2.85408
TEA002123	17.5507	8.13094	17.0513	21.1227	26.5123		0.463283	0.971545	1.20352	1.51061		-1.11003	-0.0416468	0.267266	0.595133
TEA024951	1.80611	2.51158	2.67607	7.48417	1.04692		1.3906	1.48168	4.14381	0.579655		0.475709	0.56723	2.05096	-0.786735
TEA032227	5.39028	6.97018	8.19253	5.98312	9.46596		1.2931	1.51987	1.10998	1.75612		0.370836	0.603949	0.150538	0.812389
TEA023066	0.166216	0.190709	0	0	0.0997231		1.14736	0	0	0.599961		0.198314	#NUM!	#NUM!	-0.73706
TEA028870	85.4541	78.0829	89.3262	116.467	48.6856		0.913741	1.04531	1.36292	0.569728		-0.130143	0.0639337	0.4467	-0.811655
TEA013942	6.5542	17.2122	2.3135	1.9763	4.00781		2.62613	0.35298	0.301532	0.611487		1.39294	-1.50234	-1.72962	-0.709606
TEA014911	82.1415	51.3055	32.2766	19.7468	69.0464		0.624599	0.392939	0.2404	0.840579		-0.678998	-1.34762	-2.05649	-0.250545
TEA014117	2.90507	2.41127	3.53328	2.96775	0.19738		0.830021	1.21625	1.02158	0.0679433		-0.26878	0.282435	0.0307966	-3.87953
TEA014113	21.3164	22.6334	29.0145	29.1891	19.1815		1.06178	1.36114	1.36933	0.899847		0.0864895	0.44481	0.453466	-0.152248
TEA013033	87.924	50.6756	63.0137	14.9719	98.9348		0.576357	0.716684	0.170282	1.12523		-0.794966	-0.480591	-2.554	0.170221
TEA015571	33.3341	15.2855	57.41	39.3133	67.0407		0.458554	1.72226	1.17937	2.01117		-1.12484	0.784303	0.238019	1.00804
TEA012182	10.131	13.2432	13.4877	15.143	12.7432		1.3072	1.33133	1.49472	1.25784		0.386475	0.412868	0.579874	0.330951
TEA020242	4.56892	3.8803	1.30598	1.19549	1.40991		0.849282	0.28584	0.261657	0.308587		-0.235685	-1.80672	-1.93425	-1.69625
TEA003689	9.46604	10.6243	13.4382	15.4943	9.6015		1.12236	1.41962	1.63683	1.01431		0.166535	0.505507	0.710905	0.0204988
TEA020367	76.6766	56.0971	63.4829	68.1681	79.8012		0.731607	0.827931	0.889034	1.04075		-0.45086	-0.272418	-0.16969	0.0576241
TEA006740	40.9926	51.1364	72.7023	49.923	58.3415		1.24745	1.77355	1.21785	1.42322		0.318987	0.826638	0.284341	0.509159
TEA027673	19.2337	26.798	35.0105	37.7851	27.3749		1.39328	1.82027	1.96453	1.42328		0.478489	0.864151	0.974181	0.509217
TEA029973	47.0798	39.5802	27.467	34.437	31.5167		0.840705	0.583414	0.73146	0.669431		-0.250329	-0.777409	-0.451149	-0.578992
TEA000296	4.92739	6.68945	3.66898	3.48378	18.2528		1.35761	0.744609	0.707023	3.70435		0.441064	-0.425445	-0.50017	1.88922
TEA026464	3.0848	2.88885	1.84064	1.4244	4.63175		0.936479	0.59668	0.461748	1.50147		-0.0946817	-0.744969	-1.11482	0.58638
TEA012747	35.7397	34.2704	33.9498	31.798	43.4661		0.958889	0.949918	0.889711	1.21619		-0.0605645	-0.0741244	-0.168591	0.282363
TEA028880	2.05458	0.39521	0.647606	0.135358	6.59982		0.192356	0.315201	0.0658811	3.21225		-2.37815	-1.66566	-3.92399	1.68358
TEA030713	0.209737	0.0622766	0	0.0658556	0.213596		0.296927	0	0.313991	1.0184		-1.75182	#NUM!	-1.6712	0.0263032
TEA006749	108.711	91.44	133.865	65.4257	155.053		0.841129	1.23138	0.601831	1.42629		-0.249601	0.300281	-0.732569	0.512264
TEA030031	50.6294	193.904	308.257	282.351	100.499		3.82987	6.0885	5.57682	1.98499		1.9373	2.60609	2.47944	0.989134
TEA018726	1.27705	7.90434	3.05317	3.11462	2.47141		6.18953	2.3908	2.43892	1.93525		2.62983	1.25749	1.28624	0.952519
TEA033785	0	0	0.153338	0	0		#DIV/0!	#DIV/0!	#DIV/0!	#DIV/0!		#DIV/0!	#DIV/0!	#DIV/0!	#DIV/0!
TEA018965	45.5567	31.7532	47.4633	47.0624	46.6156		0.697004	1.04185	1.03305	1.02324		-0.520761	0.0591492	0.0469116	0.0331496
TEA010091	64.3162	88.642	136.401	81.773	109.284		1.37822	2.12079	1.27142	1.69917		0.462808	1.0846	0.346442	0.764828
TEA022519	13.3968	40.6994	24.1852	36.5353	24.9138		3.03799	1.8053	2.72717	1.85968		1.60312	0.852236	1.4474	0.895057
TEA032680	0.224348	1.16932	0.410271	0.368011	1.46489		5.21208	1.82873	1.64036	6.52954		2.38186	0.870839	0.714011	2.70698
TEA020572	40.6545	28.9577	54.9218	32.4162	78.2023		0.712288	1.35094	0.797358	1.92358		-0.489468	0.433964	-0.3267	0.943796
TEA020452	0	0	0	0	0		#DIV/0!	#DIV/0!	#DIV/0!	#DIV/0!		#DIV/0!	#DIV/0!	#DIV/0!	#DIV/0!
TEA016071	0	0	0	0	0		#DIV/0!	#DIV/0!	#DIV/0!	#DIV/0!		#DIV/0!	#DIV/0!	#DIV/0!	#DIV/0!
TEA028858	1.06748	2.35592	0.833702	1.11707	3.94895		2.20699	0.781	1.04646	3.69932		1.14208	-0.356605	0.0655106	1.88726
TEA004205	14.1984	76.9703	94.1552	137.887	24.7649		5.42105	6.6314	9.71145	1.7442		2.43857	2.72931	3.27969	0.802568
TEA020455	25.5579	20.9082	35.9912	38.9566	26.1694		0.818072	1.40822	1.52425	1.02393		-0.2897	0.493875	0.608098	0.0341115
TEA021544	9.63817	8.41516	8.9365	8.04948	11.6144		0.873108	0.927199	0.835167	1.20504		-0.195769	-0.109049	-0.259864	0.269083
TEA003357	0	0	0	0	0		#DIV/0!	#DIV/0!	#DIV/0!	#DIV/0!		#DIV/0!	#DIV/0!	#DIV/0!	#DIV/0!
TEA026675	12.1904	9.47143	9.91464	9.32746	9.46256		0.776958	0.813315	0.765148	0.77623		-0.364091	-0.298113	-0.386189	-0.365443
TEA005740	113.749	39.3167	24.3245	11.5466	153.23		0.345644	0.213844	0.101509	1.34709		-1.53264	-2.22537	-3.30031	0.429845
TEA009545	7.92932	9.79493	7.7722	6.84567	11.3387		1.23528	0.980185	0.863336	1.42997		0.304838	-0.0288741	-0.212005	0.515986
TEA026792	0.877093	0.661471	0.44963	0.356251	4.59144		0.754163	0.512637	0.406172	5.23484		-0.407052	-0.963992	-1.29984	2.38814
TEA024132	0	0	0	0	0		#DIV/0!	#DIV/0!	#DIV/0!	#DIV/0!		#DIV/0!	#DIV/0!	#DIV/0!	#DIV/0!
TEA026432	1.48892	5.83572	10.3769	10.5223	0.735305		3.91943	6.96941	7.06707	0.493851		1.97064	2.80104	2.82111	-1.01785
TEA000082	1.42353	0.703773	0.708852	0.172764	0.904219		0.494386	0.497954	0.121363	0.635195		-1.01629	-1.00592	-3.0426	-0.654729
TEA004536	3.06123	3.26943	3.56813	2.9381	2.11625		1.06801	1.16559	0.959778	0.691307		0.0949277	0.221057	-0.0592279	-0.532601
TEA011988	9.5556	8.32215	8.01009	6.8897	11.7785		0.870919	0.838261	0.721012	1.23263		-0.19939	-0.254528	-0.471905	0.301737
TEA017848	7.77083	6.24628	4.29183	2.29146	8.18184		0.803811	0.5523	0.29488	1.05289		-0.315071	-0.856476	-1.7618	0.0743566
TEA018936	36.4386	10.1613	6.22937	2.32324	15.1667		0.278861	0.170955	0.0637577	0.416226		-1.84238	-2.54831	-3.97126	-1.26456
TEA017845	0.150702	0.0807395	0.0813059	0.0872422	0.360293		0.535756	0.539514	0.578905	2.39076		-0.900352	-0.890267	-0.788601	1.25747
TEA013486	6.66266	4.97948	3.95177	0.404147	4.86719		0.747371	0.593122	0.0606585	0.730518		-0.420103	-0.753599	-4.04315	-0.453009
TEA012278	12.4053	14.0179	19.9508	18.3288	15.7518		1.12999	1.60825	1.4775	1.26976		0.176314	0.68549	0.563156	0.34456
TEA030268	0.633172	2.62526	0.750404	0.383303	3.40185		4.1462	1.18515	0.605369	5.37271		2.05179	0.24507	-0.724112	2.42565
TEA017058	38.6304	46.1168	56.1387	60.2598	64.4562		1.1938	1.45323	1.55991	1.66854		0.255556	0.539259	0.641459	0.738583
TEA023735	27.908	30.5021	25.6572	22.2466	31.8516		1.09295	0.919349	0.797141	1.14131		0.12823	-0.121315	-0.327094	0.190687
TEA017056	0.0332575	0.176692	0	0.0173244	0.479938		5.31285	0	0.520917	14.431		2.40949	#NUM!	-0.940874	3.8511
TEA018024	40.6806	56.6724	15.7521	15.6355	35.1164		1.39311	0.387214	0.384348	0.863222		0.478305	-1.3688	-1.37952	-0.212196
TEA001606	25.3925	27.6947	26.7728	26.7835	23.4187		1.09066	1.05436	1.05478	0.922268		0.125207	0.0763656	0.0769421	-0.116741
TEA018264	0.508117	0.383567	0.567569	0.198295	1.36289		0.754879	1.117	0.390255	2.68224		-0.405682	0.159635	-1.35751	1.42344
TEA022529	8.86222	11.5926	11.1578	10.0032	11.1266		1.30809	1.25903	1.12875	1.25551		0.387464	0.332313	0.174722	0.328273
TEA008463	6.04187	7.04876	6.70606	4.95755	7.45345		1.16665	1.10993	0.820532	1.23363		0.222374	0.15047	-0.285368	0.302913
TEA003229	0	0	0	0	0		#DIV/0!	#DIV/0!	#DIV/0!	#DIV/0!		#DIV/0!	#DIV/0!	#DIV/0!	#DIV/0!
TEA008346	17.3734	2.37503	2.24702	0.168495	33.3681		0.136705	0.129337	0.00969845	1.92064		-2.87086	-2.9508	-6.68803	0.941589
TEA007135	56.5334	70.2401	69.6214	92.0933	62.3816		1.24245	1.23151	1.62901	1.10345		0.313191	0.300427	0.703993	0.142017
TEA028746	10.773	20.4818	44.2034	29.3932	6.96731		1.90122	4.10317	2.72841	0.646738		0.926922	2.03674	1.44806	-0.628746
TEA002376	0.569781	1.52807	0	0.255706	1.12466		2.68185	0	0.448779	1.97385		1.42323	#NUM!	-1.15592	0.98101
TEA019597	6.31238	8.17122	11.1739	7.47872	4.2724		1.29448	1.77016	1.18477	0.676829		0.372367	0.823877	0.244607	-0.563137
TEA017735	20.5957	16.2964	23.6863	19.4126	44.4535		0.791253	1.15006	0.942556	2.15839		-0.33779	0.20171	-0.0853498	1.10995
TEA013497	0.155138	0.288957	0.0276825	0.0426316	1.20036		1.86258	0.178438	0.274798	7.73737		0.897303	-2.48651	-1.86356	2.95184
TEA018942	2.29025	3.96445	2.57014	0.34558	2.07255		1.73101	1.12221	0.150892	0.904945		0.791616	0.166342	-2.72841	-0.144098

## Sheet: Supplementary Table 1-Salt
Supplementary Table 1.Expression levels of RING family genes under different stresses from TPIA
Gene	N-N-0h	N-24h	N-48h	N-72h		N-24h vs CK	N-48h vs CK	N-72h vs CK		Log2
TEA019847	64.6637	163.617	163.854	58.4195		2.53028	2.53394	0.903436		1.33929	1.34138	-0.146506
TEA002603	1.1326	0	0.15634	0		0	0.138036	0		#NUM!	-2.85688	#NUM!
TEA009125	0.573241	0.606848	1.20584	1.24584		1.05863	2.10355	2.17333		0.0821934	1.07282	1.11991
TEA002601	7.60569	6.73143	8.57506	10.6029		0.885052	1.12745	1.39407		-0.176166	0.173068	0.479308
TEA006892	37.3312	35.978	67.4554	55.7057		0.963752	1.80694	1.4922		-0.0532669	0.853552	0.577443
TEA021363	2.8305	0.626311	1.79942	14.8195		0.221272	0.635725	5.23565		-2.17611	-0.653525	2.38837
TEA005321	0	0	0	0		#DIV/0!	#DIV/0!	#DIV/0!		#DIV/0!	#DIV/0!	#DIV/0!
TEA027349	6.60441	3.62588	2.21733	8.30511		0.549009	0.335735	1.25751		-0.865099	-1.57461	0.33057
TEA004224	17.393	14.606	18.6136	13.2191		0.839763	1.07018	0.760024		-0.251946	0.0978503	-0.395883
TEA027584	89.7833	101.999	123.633	101.585		1.13606	1.37702	1.13145		0.184036	0.461545	0.178168
TEA002164	17.1911	19.7438	16.4435	13.1124		1.14849	0.956512	0.762744		0.199738	-0.0641445	-0.39073
TEA031734	0	0	0	0		#DIV/0!	#DIV/0!	#DIV/0!		#DIV/0!	#DIV/0!	#DIV/0!
TEA005449	4.86416	1.99082	1.20936	3.8231		0.409283	0.248627	0.785973		-1.28883	-2.00795	-0.347448
TEA008838	13.9369	9.23105	13.0047	15.8979		0.662346	0.933113	1.14071		-0.594343	-0.0998766	0.189927
TEA001192	6.24118	4.43371	7.18678	4.25384		0.710396	1.15151	0.681576		-0.493304	0.203527	-0.553053
TEA009806	14.3949	8.76914	17.2964	19.0153		0.609184	1.20156	1.32097		-0.71505	0.264914	0.401603
TEA031054	2.78499	1.88731	1.94342	2.20643		0.677672	0.697819	0.792258		-0.561341	-0.519074	-0.335958
TEA030881	4.00661	2.13589	1.42013	4.66052		0.533092	0.354447	1.16321		-0.907545	-1.49636	0.218109
TEA012892	68.7451	31.6745	74.1576	90.4679		0.460753	1.07873	1.31599		-1.11794	0.109338	0.396149
TEA003928	0	0	0	0		#DIV/0!	#DIV/0!	#DIV/0!		#DIV/0!	#DIV/0!	#DIV/0!
TEA020848	9.41937	10.543	13.7209	14.0262		1.11929	1.45667	1.48908		0.162583	0.542673	0.574422
TEA000778	92.9705	98.0438	176.397	108.447		1.05457	1.89734	1.16647		0.0766534	0.923981	0.222145
TEA002715	18.2398	16.3125	16.2301	18.8631		0.894335	0.889818	1.03417		-0.161112	-0.168418	0.0484769
TEA008163	20.5884	7.30302	8.0911	31.2994		0.354715	0.392993	1.52024		-1.49527	-1.34742	0.604303
TEA013073	92.2671	117.009	60.2919	91.9589		1.26816	0.65345	0.99666		0.342731	-0.613852	-0.0048271
TEA008287	18.3853	30.4806	24.4444	26.564		1.65788	1.32956	1.44485		0.729339	0.410951	0.53092
TEA024404	3.54293	6.55518	1.40203	5.1707		1.85021	0.395726	1.45944		0.887692	-1.33743	0.545417
TEA003368	2.02437	0.672633	0.860595	2.41291		0.332268	0.425117	1.19193		-1.58958	-1.23407	0.253301
TEA028204	12.1581	16.1929	7.89562	10.779		1.33186	0.649412	0.886569		0.413444	-0.622793	-0.173694
TEA000891	5.92211	2.183	2.27305	7.70789		0.368619	0.383824	1.30154		-1.4398	-1.38148	0.380225
TEA005458	0.217903	0	0.179595	0.319579		0	0.824197	1.46661		#NUM!	-0.278939	0.552487
TEA025056	0	0	0	0.453189		#DIV/0!	#DIV/0!	#DIV/0!		#DIV/0!	#DIV/0!	#DIV/0!
TEA006429	9.08263	9.34212	11.7705	7.52681		1.02857	1.29594	0.828704		0.0406399	0.373994	-0.271072
TEA007638	1.99492	0.34882	1.46222	5.22936		0.174854	0.732972	2.62134		-2.51578	-0.448171	1.3903
TEA010800	24.0484	41.9677	47.0157	47.2324		1.74513	1.95504	1.96406		0.803338	0.967202	0.973836
TEA004923	19.0377	6.05998	12.2971	25.8001		0.318315	0.645934	1.35521		-1.65147	-0.630541	0.438517
TEA014848	0	0.825666	0.547837	0.325274		#DIV/0!	#DIV/0!	#DIV/0!		#DIV/0!	#DIV/0!	#DIV/0!
TEA024080	0.508321	0.320998	0.638127	1.1082		0.631487	1.25536	2.18012		-0.663176	0.328104	1.12441
TEA032497	144.377	55.3289	99.7274	177.972		0.383225	0.690743	1.23269		-1.38374	-0.533779	0.301809
TEA021929	0	0	0	0		#DIV/0!	#DIV/0!	#DIV/0!		#DIV/0!	#DIV/0!	#DIV/0!
TEA012420	16.0204	11.7562	11.3297	35.4359		0.733827	0.707205	2.21192		-0.446488	-0.499801	1.1453
TEA017317	0.213807	0.109716	0.0363082	0		0.513154	0.169818	0		-0.962535	-2.55794	#NUM!
TEA032257	7.77313	2.5913	4.65881	7.88495		0.333366	0.599348	1.01439		-1.58482	-0.738534	0.020606
TEA018974	0	0	0.314359	0		#DIV/0!	#DIV/0!	#DIV/0!		#DIV/0!	#DIV/0!	#DIV/0!
TEA021108	43.3131	27.2728	32.2118	52.2936		0.629666	0.743696	1.20734		-0.667341	-0.427214	0.271831
TEA014374	0.41431	0.151396	0.200452	0		0.365417	0.483821	0		-1.45238	-1.04745	#NUM!
TEA026916	0.287742	0	0	0.209454		0	0	0.727923		#NUM!	#NUM!	-0.458142
TEA000325	0.387569	0	0.934139	0		0	2.41025	0		#NUM!	1.26918	#NUM!
TEA017085	1.56556	0	0	0		0	0	0		#NUM!	#NUM!	#NUM!
TEA022430	7.31236	2.20984	3.90109	8.64362		0.302206	0.533493	1.18206		-1.7264	-0.90646	0.241299
TEA001776	0.0544516	0	0	0		0	0	0		#NUM!	#NUM!	#NUM!
TEA008376	0	0.477492	0	0		#DIV/0!	#DIV/0!	#DIV/0!		#DIV/0!	#DIV/0!	#DIV/0!
TEA021225	0.185066	0.0793163	0.183704	0.177625		0.428584	0.99264	0.959793		-1.22235	-0.0106568	-0.0592052
TEA003950	2.84369	0.575255	1.0154	1.65507		0.202292	0.357071	0.582015		-2.30549	-1.48572	-0.780872
TEA009225	26.6592	30.0445	21.7233	29.7505		1.12698	0.814852	1.11596		0.172467	-0.29539	0.15828
TEA008933	47.1909	106.679	104.822	47.4228		2.26058	2.22123	1.00491		1.1767	1.15136	0.00707216
TEA012757	35.4044	26.493	34.5585	24.0786		0.748297	0.976107	0.680102		-0.418317	-0.0348881	-0.556177
TEA024051	140.665	35.5663	47.3728	128.161		0.252844	0.336777	0.911108		-1.98368	-1.57013	-0.134306
TEA025141	18.9867	10.5453	14.0517	22.0709		0.555405	0.740081	1.16244		-0.848389	-0.434244	0.217156
TEA031033	36.3314	36.3974	23.2123	31.0262		1.00182	0.638905	0.853978		0.00261844	-0.646327	-0.22773
TEA013720	36.4117	36.9071	43.1417	28.7111		1.01361	1.18483	0.788513		0.0194963	0.244681	-0.342793
TEA003947	56.6625	28.4299	40.6586	61.9786		0.501741	0.717557	1.09382		-0.994985	-0.478834	0.129376
TEA030050	8.49696	5.4167	7.3578	12.7522		0.637487	0.865933	1.5008		-0.649533	-0.207672	0.585727
TEA003703	0	0	0	0		#DIV/0!	#DIV/0!	#DIV/0!		#DIV/0!	#DIV/0!	#DIV/0!
TEA026009	0.626009	0.442652	0.479329	1.39701		0.707102	0.76569	2.23161		-0.50001	-0.385167	1.15809
TEA000554	0	0	0	0		#DIV/0!	#DIV/0!	#DIV/0!		#DIV/0!	#DIV/0!	#DIV/0!
TEA022683	113.68	550.734	203.011	87.907		4.8446	1.78581	0.773285		2.27638	0.836579	-0.370929
TEA023893	14.478	6.94087	19.6301	19.7449		0.479408	1.35586	1.36379		-1.06067	0.439205	0.447618
TEA004461	0	0	0	0		#DIV/0!	#DIV/0!	#DIV/0!		#DIV/0!	#DIV/0!	#DIV/0!
TEA005672	0.40793	0.491693	0.65372	1.21685		1.20534	1.60253	2.98299		0.269436	0.680351	1.57676
TEA004585	54.4987	33.9299	69.8177	87.8327		0.622582	1.28109	1.61165		-0.683665	0.357371	0.688536
TEA008029	78.4616	44.9318	112.856	73.7447		0.57266	1.43836	0.939883		-0.80425	0.524424	-0.0894474
TEA021476	0.698268	0.175972	0.816396	0.406456		0.252012	1.16917	0.582092		-1.98843	0.225488	-0.780682
TEA028424	8.82997	59.9962	16.366	15.8587		6.79461	1.85346	1.79601		2.76439	0.890221	0.844794
TEA007734	0	0	0.0963008	0		#DIV/0!	#DIV/0!	#DIV/0!		#DIV/0!	#DIV/0!	#DIV/0!
TEA003023	2.00644	8.61247	5.05103	2.42641		4.29241	2.51741	1.20931		2.10179	1.33194	0.274185
TEA030732	11.0291	9.13651	9.62742	12.6844		0.8284	0.872911	1.15008		-0.2716	-0.196094	0.20174
TEA004589	70.3416	39.6031	74.438	75.5432		0.563011	1.05824	1.07395		-0.828765	0.0816611	0.102924
TEA005436	6.9806	2.70915	4.15184	8.98145		0.388097	0.594768	1.28663		-1.36551	-0.7496	0.363597
TEA026365	6.90489	2.96749	4.34645	7.02651		0.429766	0.629474	1.01761		-1.21838	-0.667781	0.0251899
TEA003141	6.70706	8.47634	9.11143	7.71296		1.26379	1.35848	1.14998		0.337761	0.441997	0.201604
TEA021592	11.7478	13.9951	11.4937	11.7039		1.1913	0.97837	0.996263		0.252531	-0.0315473	-0.00540126
TEA015915	0	0	0	0.331176		#DIV/0!	#DIV/0!	#DIV/0!		#DIV/0!	#DIV/0!	#DIV/0!
TEA030055	1.79422	1.64521	2.57498	3.38394		0.91695	1.43515	1.88602		-0.125085	0.521204	0.915347
TEA031024	8.45727	5.58762	5.27396	6.44321		0.660688	0.623601	0.761855		-0.597958	-0.681305	-0.392412
TEA032184	0	0	0	0		#DIV/0!	#DIV/0!	#DIV/0!		#DIV/0!	#DIV/0!	#DIV/0!
TEA007660	44.1629	37.3085	36.715	49.6649		0.844793	0.831354	1.12458		-0.243331	-0.266465	0.169392
TEA009840	0.798435	0.925915	0	0		1.15966	0	0		0.213705	#NUM!	#NUM!
TEA006331	4.00907	1.56146	3.5725	7.01162		0.389482	0.891104	1.74894		-1.36037	-0.166334	0.80648
TEA026615	16.6092	18.7872	9.21567	14.8182		1.13113	0.554853	0.892168		0.177767	-0.849822	-0.164612
TEA006211	18.0972	21.4475	16.0966	21.2801		1.18513	0.889453	1.17588		0.245043	-0.169011	0.233738
TEA010708	11.152	15.5513	8.35281	11.1227		1.39449	0.748997	0.997373		0.479733	-0.416969	-0.00379543
TEA024432	2.13037	2.13747	2.27935	2.67106		1.00333	1.06993	1.2538		0.00480015	0.0975185	0.326308
TEA021047	3.60663	26.6948	9.91506	7.96496		7.40159	2.74912	2.20842		2.88784	1.45897	1.14302
TEA029689	19.8916	27.3799	31.0753	19.4405		1.37646	1.56223	0.977322		0.460958	0.643609	-0.033094
TEA024791	27.777	4.48856	14.9284	37.4553		0.161593	0.537437	1.34843		-2.62957	-0.895831	0.431279
TEA027268	44.5824	32.6112	33.6391	46.1849		0.731481	0.754538	1.03594		-0.451107	-0.406335	0.050947
TEA032628	1.59976	0.163536	0.487217	2.0334		0.102225	0.304556	1.27107		-3.29018	-1.71522	0.346039
TEA011009	5.75236	1.18274	4.28684	11.5205		0.20561	0.745232	2.00274		-2.28202	-0.424239	1.00198
TEA010714	10.7872	4.12241	7.73696	11.3613		0.382158	0.717235	1.05322		-1.38776	-0.479482	0.0748075
TEA015849	51.2151	6.87556	22.0457	58.716		0.134249	0.430453	1.14646		-2.89702	-1.21607	0.197184
TEA032508	6.18673	2.86469	5.2303	9.03778		0.463038	0.845406	1.46083		-1.1108	-0.242283	0.546791
TEA004718	0.101386	0	0	0		0	0	0		#NUM!	#NUM!	#NUM!
TEA033156	410.735	323.771	264.454	323.496		0.788272	0.643856	0.787603		-0.343234	-0.635191	-0.34446
TEA030683	19.0574	6.83419	11.1313	22.3083		0.358611	0.584093	1.17058		-1.47951	-0.775729	0.227229
TEA013786	0.681482	0.087013	0.518501	0.590835		0.127682	0.760843	0.866985		-2.96937	-0.394329	-0.20592
TEA017356	1.09728	0.586208	0.853604	1.12061		0.534237	0.777927	1.02126		-0.904447	-0.362293	0.0303526
TEA020403	0	0	0	0		#DIV/0!	#DIV/0!	#DIV/0!		#DIV/0!	#DIV/0!	#DIV/0!
TEA032290	226.304	303.212	341.377	221.058		1.33984	1.50849	0.976819		0.422065	0.593104	-0.0338371
TEA032172	0	0	0	0		#DIV/0!	#DIV/0!	#DIV/0!		#DIV/0!	#DIV/0!	#DIV/0!
TEA018320	22.5198	13.011	13.6991	27.2995		0.577758	0.608314	1.21224		-0.791462	-0.717113	0.277681
TEA022827	6.91774	5.14219	5.05623	6.82878		0.743334	0.730908	0.98714		-0.427918	-0.452239	-0.0186729
TEA033020	2.15934	0.549556	1.38303	1.50039		0.254502	0.640487	0.694837		-1.97425	-0.642758	-0.525253
TEA003846	12.7611	6.37625	10.0496	18.3922		0.499663	0.787518	1.44127		-1.00097	-0.344615	0.527341
TEA001666	0.0538108	0.275563	0.0912059	0		5.12096	1.69494	0		2.35641	0.761231	#NUM!
TEA005374	0	0	0	0		#DIV/0!	#DIV/0!	#DIV/0!		#DIV/0!	#DIV/0!	#DIV/0!
TEA023239	9.1323	0.985604	2.85416	19.2003		0.107925	0.312535	2.10246		-3.2119	-1.67791	1.07208
TEA006348	32.2214	13.6021	17.177	34.2115		0.422145	0.533093	1.06176		-1.24419	-0.907541	0.0864622
TEA024440	3.32063	1.3124	1.58435	2.35369		0.395226	0.477123	0.708808		-1.33925	-1.06757	-0.496533
TEA004728	23.8243	38.5518	21.8438	17.6914		1.61817	0.916871	0.742578		0.694364	-0.12521	-0.429386
TEA019651	1.68373	0.626799	1.83792	3.34597		0.372268	1.09158	1.98724		-1.42559	0.126413	0.990764
TEA016149	0	0	0	0		#DIV/0!	#DIV/0!	#DIV/0!		#DIV/0!	#DIV/0!	#DIV/0!
TEA009381	18.3519	3.24376	9.12512	24.2206		0.176753	0.49723	1.31979		-2.50019	-1.00801	0.400305
TEA014299	0.53593	0	0.42297	1.61241		0	0.789226	3.00862		#NUM!	-0.341489	1.5891
TEA016235	0	0.758087	0.334768	0.144268		#DIV/0!	#DIV/0!	#DIV/0!		#DIV/0!	#DIV/0!	#DIV/0!
TEA021700	0.706102	0.220937	0.146503	0.257829		0.312897	0.207481	0.365144		-1.67624	-2.26895	-1.45346
TEA023208	32.2724	24.399	37.6388	34.4941		0.756033	1.16628	1.06884		-0.403479	0.22192	0.0960487
TEA008170	0	0	0	0		#DIV/0!	#DIV/0!	#DIV/0!		#DIV/0!	#DIV/0!	#DIV/0!
TEA001579	6.07957	1.59978	4.24035	12.1492		0.26314	0.697475	1.99837		-1.9261	-0.519786	0.99882
TEA005341	0.958069	0.239163	0.475868	0.560576		0.24963	0.496695	0.58511		-2.00214	-1.00957	-0.77322
TEA001452	15.9049	8.80654	15.4509	23.613		0.5537	0.971455	1.48464		-0.852824	-0.0417804	0.57011
TEA003630	546.213	1100.04	1295.25	427.118		2.01394	2.37133	0.781962		1.01002	1.2457	-0.354829
TEA005345	10.2444	4.87755	9.69241	8.85128		0.476119	0.946118	0.864012		-1.07061	-0.0799082	-0.210877
TEA029426	20.1892	5.09109	5.21572	19.9343		0.252169	0.258342	0.987374		-1.98754	-1.95265	-0.0183308
TEA029302	0.420501	0	0.117047	0.203986		0	0.278351	0.485102		#NUM!	-1.84502	-1.04364
TEA010938	0	0.170493	0	0		#DIV/0!	#DIV/0!	#DIV/0!		#DIV/0!	#DIV/0!	#DIV/0!
TEA026272	5.17513	0.704667	0.279883	1.66845		0.136164	0.0540823	0.322398		-2.87658	-4.2087	-1.63309
TEA016910	4.32624	2.89838	2.25979	2.16317		0.669954	0.522345	0.500012		-0.577867	-0.936925	-0.999967
TEA031750	0.392999	0	0.0826312	0.284781		0	0.210258	0.724635		#NUM!	-2.24977	-0.464673
TEA011463	1.71149	0.327399	0.278577	2.4129		0.191295	0.162769	1.40982		-2.38613	-2.6191	0.495515
TEA015821	6.7767	3.04949	6.14864	9.87388		0.449996	0.907321	1.45703		-1.15201	-0.140316	0.543034
TEA016003	0.775138	0.936934	1.86827	0.577147		1.20873	2.41024	0.744573		0.273494	1.26918	-0.425514
TEA013097	14.724	13.1828	13.9888	11.2571		0.895327	0.950068	0.764541		-0.159513	-0.0738974	-0.387334
TEA014860	0	0	0	0		#DIV/0!	#DIV/0!	#DIV/0!		#DIV/0!	#DIV/0!	#DIV/0!
TEA010261	2.53691	4.57628	7.686	2.80637		1.80388	3.02967	1.10622		0.851103	1.59916	0.145633
TEA001203	0.639667	1.61551	1.28464	0.743826		2.52555	2.00829	1.16283		1.3366	1.00597	0.217644
TEA006442	0	0	0	0		#DIV/0!	#DIV/0!	#DIV/0!		#DIV/0!	#DIV/0!	#DIV/0!
TEA021039	11.6714	3.51842	3.18497	8.40229		0.301457	0.272887	0.719904		-1.72998	-1.87363	-0.474123
TEA006686	0	0	0	0		#DIV/0!	#DIV/0!	#DIV/0!		#DIV/0!	#DIV/0!	#DIV/0!
TEA022246	2.07925	2.86621	1.31415	2.88453		1.37848	0.632031	1.38729		0.463081	-0.661933	0.472273
TEA023456	0	0	0	0.350227		#DIV/0!	#DIV/0!	#DIV/0!		#DIV/0!	#DIV/0!	#DIV/0!
TEA025633	38.2947	11.0943	12.9964	18.4257		0.289708	0.339379	0.481155		-1.78733	-1.55903	-1.05543
TEA025754	0	0	0	0		#DIV/0!	#DIV/0!	#DIV/0!		#DIV/0!	#DIV/0!	#DIV/0!
TEA007415	0	0	0	0		#DIV/0!	#DIV/0!	#DIV/0!		#DIV/0!	#DIV/0!	#DIV/0!
TEA003188	4.92108	2.85684	3.19092	6.89482		0.580531	0.648419	1.40108		-0.784555	-0.625003	0.486538
TEA007417	0	0	0	0		#DIV/0!	#DIV/0!	#DIV/0!		#DIV/0!	#DIV/0!	#DIV/0!
TEA025991	25.0075	11.0522	15.0537	25.8463		0.441955	0.601967	1.03354		-1.17803	-0.732243	0.0475969
TEA026041	17.8679	8.07652	11.1301	27.2417		0.452013	0.62291	1.52462		-1.14556	-0.682904	0.608447
TEA005912	15.0039	9.55059	14.6836	16.0493		0.63654	0.978652	1.06968		-0.651676	-0.0311318	0.0971728
TEA027132	102.086	30.7964	71.2197	121.797		0.301671	0.697644	1.19308		-1.72895	-0.519437	0.254694
TEA027131	16.8258	3.42387	4.83296	30.7539		0.203489	0.287235	1.82778		-2.29698	-1.7997	0.870094
TEA015956	33.4609	14.2806	22.1859	37.7821		0.426785	0.66304	1.12914		-1.22842	-0.592833	0.175227
TEA019198	31.4676	24.3424	24.9942	33.3548		0.77357	0.794284	1.05997		-0.370396	-0.332274	0.0840272
TEA012687	4.41786	0.413654	2.74841	3.5286		0.0936322	0.622113	0.798712		-3.41685	-0.68475	-0.324252
TEA016923	0	0	0	0		#DIV/0!	#DIV/0!	#DIV/0!		#DIV/0!	#DIV/0!	#DIV/0!
TEA021829	0	0	0	0		#DIV/0!	#DIV/0!	#DIV/0!		#DIV/0!	#DIV/0!	#DIV/0!
TEA013894	0	0	0	0		#DIV/0!	#DIV/0!	#DIV/0!		#DIV/0!	#DIV/0!	#DIV/0!
TEA014793	5.69951	3.67818	4.27818	6.78583		0.64535	0.750622	1.1906		-0.631846	-0.413841	0.251687
TEA016052	0	0.586458	0.194599	0		#DIV/0!	#DIV/0!	#DIV/0!		#DIV/0!	#DIV/0!	#DIV/0!
TEA023147	3.74035	1.4063	1.34689	4.05858		0.375981	0.360097	1.08508		-1.41127	-1.47354	0.117802
TEA027507	51.6357	28.5174	50.434	66.343		0.552281	0.976727	1.28483		-0.856526	-0.0339722	0.361575
TEA003897	0.518783	0.0945231	0.187767	0.642917		0.182202	0.361937	1.23928		-2.45639	-1.46619	0.309501
TEA008676	2.26298	1.99119	3.57282	4.07203		0.879897	1.57881	1.79941		-0.184593	0.658839	0.847524
TEA002444	116.988	74.9334	67.0731	123.827		0.640522	0.573333	1.05846		-0.64268	-0.802554	0.0819654
TEA023029	23.4981	13.2	19.7033	18.5848		0.561748	0.838506	0.790906		-0.832006	-0.254107	-0.338421
TEA025444	0	0	0	0		#DIV/0!	#DIV/0!	#DIV/0!		#DIV/0!	#DIV/0!	#DIV/0!
TEA023381	41.3412	22.6048	38.5342	55.161		0.546786	0.932102	1.33429		-0.870951	-0.101441	0.416068
TEA030007	6.56015	4.9615	4.92892	6.41788		0.756309	0.751343	0.978313		-0.402952	-0.412457	-0.031632
TEA005604	3.36912	1.94077	3.85482	3.62661		0.576047	1.14416	1.07643		-0.795743	0.194292	0.10625
TEA010877	14.5461	2.90699	9.84007	19.6866		0.199847	0.676475	1.35339		-2.32303	-0.563892	0.436582
TEA022172	85.0536	43.0192	79.2453	62.7337		0.505789	0.93171	0.737578		-0.983392	-0.102047	-0.439132
TEA027181	15.2997	20.2303	18.5086	39.7348		1.32227	1.20974	2.5971		0.403014	0.274692	1.3769
TEA012016	3.18758	0.572529	1.66127	10.5141		0.179612	0.52117	3.29846		-2.47704	-0.940175	1.72179
TEA010197	0.349751	0	0.0977445	0.169269		0	0.279469	0.48397		#NUM!	-1.83924	-1.04701
TEA012375	3.39906	1.20999	1.59459	3.87547		0.355978	0.469127	1.14016		-1.49014	-1.09195	0.189235
TEA013225	0	0	0	0		#DIV/0!	#DIV/0!	#DIV/0!		#DIV/0!	#DIV/0!	#DIV/0!
TEA020448	28.5977	16.27	24.7707	23.5781		0.568927	0.866178	0.824475		-0.813685	-0.207264	-0.278452
TEA020204	0	0	0	0		#DIV/0!	#DIV/0!	#DIV/0!		#DIV/0!	#DIV/0!	#DIV/0!
TEA020446	1.16271	0	0	0		0	0	0		#NUM!	#NUM!	#NUM!
TEA022988	77.0194	46.1915	95.8146	78.3163		0.599739	1.24403	1.01684		-0.737594	0.315024	0.0240907
TEA016068	0	0	0	0		#DIV/0!	#DIV/0!	#DIV/0!		#DIV/0!	#DIV/0!	#DIV/0!
TEA016184	7.21358	15.9211	6.99019	9.77878		2.2071	0.969032	1.35561		1.14215	-0.0453838	0.438939
TEA029819	0.488854	0	0	0		0	0	0		#NUM!	#NUM!	#NUM!
TEA002317	9.2427	11.9049	12.7196	11.5109		1.28803	1.37618	1.2454		0.365169	0.460667	0.316614
TEA020561	2.8694	4.53676	4.43424	7.27507		1.58108	1.54535	2.5354		0.660913	0.627938	1.34221
TEA018481	43.0783	32.5476	34.8689	60.8959		0.755545	0.809431	1.41361		-0.40441	-0.30502	0.499384
TEA000134	36.3489	23.2177	18.9522	32.5479		0.638746	0.521397	0.89543		-0.646687	-0.939546	-0.159347
TEA028965	0.219092	1.11042	0.459772	0.953641		5.06828	2.09853	4.3527		2.3415	1.06938	2.12191
TEA007355	20.7563	37.8624	15.9333	8.72786		1.82414	0.767637	0.420492		0.867217	-0.381504	-1.24985
TEA003400	4.09362	2.85687	1.65441	3.43613		0.697884	0.404144	0.839387		-0.518942	-1.30706	-0.252593
TEA025214	9.50271	6.25243	7.83255	11.8164		0.657963	0.824244	1.24348		-0.603922	-0.278857	0.31438
TEA008325	14.123	45.7477	30.8461	11.2262		3.23923	2.1841	0.794888		1.69565	1.12704	-0.331177
TEA028964	0.907599	0.84055	1.0437	2.62664		0.926125	1.14996	2.89405		-0.110721	0.20158	1.53309
TEA027079	7.35529	4.34713	6.72761	9.91167		0.591021	0.914663	1.34756		-0.758719	-0.128688	0.430346
TEA003760	3.63111	0.639713	1.06166	3.05537		0.176176	0.292379	0.841442		-2.50491	-1.77409	-0.249064
TEA008209	85.408	74.055	115.397	88.0047		0.867073	1.35113	1.0304		-0.205774	0.434163	0.0432094
TEA004295	16.5762	6.44196	8.42343	11.4563		0.388627	0.508164	0.691129		-1.36354	-0.976634	-0.532972
TEA013915	0.21423	0.266301	0	0.314078		1.24306	0	1.46608		0.313897	#NUM!	0.551962
TEA006707	12.7089	14.4805	13.3381	14.1566		1.1394	1.04951	1.11391		0.188272	0.069714	0.155636
TEA029492	17.4679	6.2634	15.3739	24.2184		0.358566	0.880123	1.38645		-1.47969	-0.184223	0.471397
TEA015413	0.194622	0.083387	0.165546	0.373651		0.428456	0.850603	1.91988		-1.22278	-0.233443	0.941017
TEA033744	0	0	0	0		#DIV/0!	#DIV/0!	#DIV/0!		#DIV/0!	#DIV/0!	#DIV/0!
TEA010640	0	0	0	0		#DIV/0!	#DIV/0!	#DIV/0!		#DIV/0!	#DIV/0!	#DIV/0!
TEA016278	10.651	5.73513	5.00881	11.3357		0.538459	0.470267	1.06429		-0.893091	-1.08845	0.0898846
TEA014097	0	1.45595	0	0.934721		#DIV/0!	#DIV/0!	#DIV/0!		#DIV/0!	#DIV/0!	#DIV/0!
TEA026639	85.2467	77.4631	71.6652	90.4899		0.908693	0.84068	1.06151		-0.138135	-0.250371	0.0861128
TEA017120	26.6761	16.8421	31.7205	33.1552		0.631355	1.1891	1.24288		-0.663476	0.249868	0.313687
TEA014092	0.73781	0.234464	0.232935	2.67163		0.317784	0.315711	3.62103		-1.65388	-1.66332	1.8564
TEA000964	0.386032	0	0.324763	0.279685		0	0.841285	0.724512		#NUM!	-0.249333	-0.464918
TEA003799	371.736	326.048	813.651	546.901		0.877096	2.18879	1.47121		-0.189194	1.13013	0.557001
TEA007322	25.3423	51.0218	53.5148	48.0244		2.01331	2.11168	1.89503		1.00957	1.07839	0.92222
TEA021622	8.74712	3.77293	5.0813	9.54461		0.431334	0.580911	1.09117		-1.21312	-0.78361	0.125878
TEA021740	0.431614	0.181146	1.08058	0.837815		0.419694	2.50358	1.94112		-1.25259	1.32399	0.95689
TEA024576	3.4886	4.33733	4.93879	3.71027		1.24329	1.41569	1.06354		0.314159	0.501509	0.088876
TEA021620	21.8	6.23196	10.5617	17.8968		0.28587	0.484482	0.820954		-1.80657	-1.04549	-0.284626
TEA006237	0	0.246335	0	0.578357		#DIV/0!	#DIV/0!	#DIV/0!		#DIV/0!	#DIV/0!	#DIV/0!
TEA033616	1.51987	3.21841	0.305584	2.26194		2.11756	0.201059	1.48825		1.0824	-2.31431	0.573613
TEA033737	9.59193	7.21156	16.7634	14.6675		0.751836	1.74766	1.52915		-0.41151	0.805422	0.61273
TEA029584	0	0	0	0		#DIV/0!	#DIV/0!	#DIV/0!		#DIV/0!	#DIV/0!	#DIV/0!
TEA033739	6.28151	2.2158	1.96464	1.89934		0.35275	0.312766	0.30237		-1.50328	-1.67685	-1.72561
TEA010734	0.405584	0	0	0.196652		0	0	0.484861		#NUM!	#NUM!	-1.04436
TEA031319	0	0	0	0		#DIV/0!	#DIV/0!	#DIV/0!		#DIV/0!	#DIV/0!	#DIV/0!
TEA010971	1.77716	0.861818	0.342195	1.73834		0.484941	0.192552	0.978156		-1.04412	-2.37668	-0.0318633
TEA019423	0	0	0	0		#DIV/0!	#DIV/0!	#DIV/0!		#DIV/0!	#DIV/0!	#DIV/0!
TEA014894	0.830482	1.95095	0.795472	1.20603		2.34918	0.957844	1.4522		1.23216	-0.0621377	0.538245
TEA030586	6.19641	5.60469	3.32805	7.00454		0.904506	0.537093	1.13042		-0.144798	-0.896755	0.176858
TEA016047	0	0	0.347698	0		#DIV/0!	#DIV/0!	#DIV/0!		#DIV/0!	#DIV/0!	#DIV/0!
TEA012481	0	0	0	0		#DIV/0!	#DIV/0!	#DIV/0!		#DIV/0!	#DIV/0!	#DIV/0!
TEA015630	1.74552	1.07062	0.947973	1.71863		0.613353	0.543089	0.984595		-0.70521	-0.880739	-0.0223979
TEA017136	63.7368	49.1645	48.9321	64.7686		0.771368	0.767721	1.01619		-0.37451	-0.381345	0.023168
TEA000958	0	0	0	0		#DIV/0!	#DIV/0!	#DIV/0!		#DIV/0!	#DIV/0!	#DIV/0!
TEA023812	11.964	8.81724	8.46195	14.4653		0.736981	0.707284	1.20907		-0.440301	-0.499638	0.273896
TEA000957	26.43	10.7202	6.37811	28.9928		0.405607	0.241321	1.09697		-1.30184	-2.05098	0.133518
TEA017495	2.49447	3.7899	1.03483	0.780847		1.51932	0.41485	0.313031		0.603426	-1.26934	-1.67562
TEA017494	16.3942	13.3309	15.8158	22.9061		0.813147	0.964719	1.39721		-0.298411	-0.051819	0.482546
TEA003429	21.033	8.01525	13.5075	22.5089		0.38108	0.642205	1.07017		-1.39184	-0.638894	0.0978409
TEA000952	0	0	0	0		#DIV/0!	#DIV/0!	#DIV/0!		#DIV/0!	#DIV/0!	#DIV/0!
TEA003788	16.564	13.8119	18.7706	23.249		0.833851	1.13322	1.40359		-0.262139	0.180424	0.489118
TEA005396	0.80914	0	0.253123	0.920723		0	0.31283	1.1379		#NUM!	-1.67655	0.186378
TEA007333	0	0	0	0		#DIV/0!	#DIV/0!	#DIV/0!		#DIV/0!	#DIV/0!	#DIV/0!
TEA021873	3.49104	4.63934	4.02888	9.45246		1.32893	1.15406	2.70763		0.410263	0.206722	1.43703
TEA010627	6.87479	0.63171	4.08126	4.90412		0.0918879	0.593656	0.713348		-3.44398	-0.752301	-0.487321
TEA004076	1.58302	0.665849	1.32376	2.49374		0.420619	0.836224	1.57531		-1.24941	-0.258038	0.655632
TEA010746	0	0	0	0		#DIV/0!	#DIV/0!	#DIV/0!		#DIV/0!	#DIV/0!	#DIV/0!
TEA022282	42.4452	268.322	259.34	81.6096		6.32161	6.11	1.92271		2.66029	2.61117	0.943137
TEA016968	2.80646	0.636088	0.421344	2.76052		0.226651	0.150134	0.983631		-2.14145	-2.73568	-0.0238114
TEA033288	0.315973	0	0	0		0	0	0		#NUM!	#NUM!	#NUM!
TEA019678	38.0481	15.3606	29.1005	44.6324		0.403715	0.764835	1.17305		-1.30859	-0.38678	0.230267
TEA018396	59.1536	17.4359	26.2816	46.6961		0.294756	0.444294	0.789404		-1.76241	-1.17041	-0.341164
TEA028518	38.7556	15.7987	4.19998	18.8452		0.407649	0.108371	0.486257		-1.2946	-3.20595	-1.04021
TEA003338	44.8735	38.3764	31.6035	50.4943		0.855213	0.70428	1.12526		-0.225644	-0.505779	0.170257
TEA007023	727.479	1298	1586.93	593.466		1.78424	2.18141	0.815784		0.835313	1.12526	-0.29374
TEA002123	15.1177	10.6366	7.42932	17.5523		0.703586	0.491432	1.16104		-0.507202	-1.02494	0.215421
TEA024951	1.4582	1.05684	1.05013	2.71873		0.724757	0.720155	1.86444		-0.464432	-0.473621	0.898744
TEA032227	5.13576	2.56563	3.06229	5.70213		0.499562	0.596268	1.11028		-1.00126	-0.745967	0.150923
TEA023066	0	0	0	0		#DIV/0!	#DIV/0!	#DIV/0!		#DIV/0!	#DIV/0!	#DIV/0!
TEA028870	143.26	31.3272	46.492	103.969		0.218674	0.324529	0.725736		-2.19315	-1.62358	-0.462482
TEA013942	23.0036	69.7791	75.8447	20.4665		3.0334	3.29708	0.889709		1.60094	1.72119	-0.168595
TEA014911	62.7432	67.7116	51.3737	53.8873		1.07919	0.818793	0.858855		0.109944	-0.288429	-0.219514
TEA014117	1.28798	0	0.215522	0.561689		0	0.167333	0.436101		#NUM!	-2.5792	-1.19727
TEA014113	73.8727	15.9507	17.8947	67.3862		0.215921	0.242237	0.912194		-2.21142	-2.04551	-0.132588
TEA013033	15.7498	35.5069	42.9003	14.548		2.25443	2.72386	0.923694		1.17277	1.44565	-0.114513
TEA015571	31.5714	17.2871	11.1816	11.9944		0.547556	0.354169	0.379913		-0.868922	-1.49749	-1.39626
TEA012182	9.86464	4.82878	5.8673	12.8899		0.489504	0.594781	1.30668		-1.03061	-0.74957	0.385903
TEA020242	2.71537	4.94425	3.40497	1.57092		1.82084	1.25396	0.578529		0.864603	0.326493	-0.789539
TEA003689	11.0178	12.5818	8.79317	13.9432		1.14195	0.798088	1.26552		0.191502	-0.325381	0.339726
TEA020367	111.037	92.5888	102.808	106.096		0.833855	0.92589	0.955501		-0.262131	-0.111088	-0.0656702
TEA006740	17.4932	17.595	32.5066	21.1285		1.00582	1.85824	1.20781		0.00837129	0.893938	0.272396
TEA027673	18.5283	5.39166	10.5674	25.2911		0.290996	0.570338	1.365		-1.78093	-0.81011	0.448899
TEA029973	11.2531	17.5627	9.01294	14.1778		1.5607	0.80093	1.2599		0.642192	-0.320253	0.333311
TEA000296	7.51259	3.70287	6.91978	8.68693		0.492889	0.921091	1.15632		-1.02067	-0.118584	0.209536
TEA026464	4.79282	6.98232	5.1366	6.43738		1.45683	1.07173	1.34313		0.542832	0.099939	0.425599
TEA012747	26.1009	18.8395	21.028	37.8055		0.721795	0.805643	1.44844		-0.470339	-0.311788	0.534497
TEA028880	0.756734	0.120185	0	0.274081		0.158821	0	0.362189		-2.65453	#NUM!	-1.46518
TEA030713	0.350992	0.537582	0.177971	0.101456		1.53161	0.507051	0.289055		0.615047	-0.979796	-1.79058
TEA006749	33.9704	22.1171	33.491	39.4027		0.65107	0.985888	1.15991		-0.619116	-0.0205048	0.214016
TEA030031	63.7168	86.7268	55.8186	45.8463		1.36113	0.876042	0.719532		0.444804	-0.190928	-0.474869
TEA018726	23.5025	4.15462	11.0292	26.0834		0.176774	0.469278	1.10981		-2.50003	-1.09149	0.150318
TEA033785	0	0	0	0		#DIV/0!	#DIV/0!	#DIV/0!		#DIV/0!	#DIV/0!	#DIV/0!
TEA018965	19.8725	11.4125	10.2881	27.1272		0.574286	0.517705	1.36506		-0.800159	-0.949797	0.448967
TEA010091	20.5624	9.03832	25.4499	33.4819		0.439556	1.23769	1.62831		-1.18588	0.307651	0.703373
TEA022519	17.2528	9.95989	16.2339	17.5266		0.577291	0.940943	1.01587		-0.792629	-0.0878209	0.0227156
TEA032680	0.754933	0.792942	0.31648	0.915233		1.05035	0.419216	1.21234		0.0708667	-1.25423	0.27779
TEA020572	16.8217	11.9803	21.0565	18.8766		0.712193	1.25175	1.12216		-0.489659	0.323942	0.166275
TEA020452	0	0	0	0		#DIV/0!	#DIV/0!	#DIV/0!		#DIV/0!	#DIV/0!	#DIV/0!
TEA016071	0	0	0	0		#DIV/0!	#DIV/0!	#DIV/0!		#DIV/0!	#DIV/0!	#DIV/0!
TEA028858	1.50855	1.38308	0.68747	2.19474		0.916827	0.455716	1.45487		-0.125278	-1.13379	0.540888
TEA004205	8.83733	5.01757	2.35642	9.73212		0.56777	0.266644	1.10125		-0.816622	-1.90701	0.139144
TEA020455	34.8915	24.3791	18.2844	24.9325		0.698712	0.524036	0.714572		-0.517231	-0.932262	-0.484848
TEA021544	4.28482	4.0128	6.2595	7.39547		0.936515	1.46085	1.72597		-0.0946253	0.546813	0.787407
TEA003357	0	0	0	0		#DIV/0!	#DIV/0!	#DIV/0!		#DIV/0!	#DIV/0!	#DIV/0!
TEA026675	7.05858	5.62242	4.56806	7.75969		0.796537	0.647164	1.09933		-0.328187	-0.627796	0.136621
TEA005740	6.69292	2.13987	2.55948	6.79981		0.319721	0.382416	1.01597		-1.64511	-1.38679	0.0228587
TEA009545	5.56177	4.54985	4.0152	7.25982		0.818058	0.721928	1.30531		-0.289725	-0.470072	0.38439
TEA026792	0.914233	0.0971306	0.0643175	0.330522		0.106243	0.0703513	0.361529		-3.23456	-3.82928	-1.46782
TEA024132	0.288727	1.41724	0	0		4.90858	0	0		2.29531	#NUM!	#NUM!
TEA026432	1.43211	0	0.445518	0.784581		0	0.311092	0.54785		#NUM!	-1.68459	-0.868148
TEA000082	0	0	0	0		#DIV/0!	#DIV/0!	#DIV/0!		#DIV/0!	#DIV/0!	#DIV/0!
TEA004536	0.834074	0.706751	1.32629	1.87932		0.847348	1.59013	2.25318		-0.238973	0.669149	1.17196
TEA011988	9.46179	9.55764	11.3514	17.7027		1.01013	1.19971	1.87097		0.0145413	0.262685	0.903784
TEA017848	7.4056	6.22387	6.64555	7.38231		0.840428	0.897368	0.996855		-0.250805	-0.156228	-0.00454431
TEA018936	2.29766	15.3139	6.51597	3.52519		6.665	2.83592	1.53425		2.7366	1.50381	0.617536
TEA017845	0	0.218974	0.290397	0		#DIV/0!	#DIV/0!	#DIV/0!		#DIV/0!	#DIV/0!	#DIV/0!
TEA013486	1.33553	0	0.101709	1.23455		0	0.0761563	0.92439		#NUM!	-3.71489	-0.113427
TEA012278	14.3994	15.3711	13.6991	14.2285		1.06748	0.951366	0.988131		0.0942117	-0.0719276	-0.0172251
TEA030268	2.26616	1.009	0.780114	1.74479		0.445247	0.344245	0.769932		-1.16732	-1.53849	-0.377196
TEA017058	72.6459	197.266	110.649	67.5017		2.71545	1.52313	0.929188		1.44119	0.607037	-0.105958
TEA023735	29.8415	22.1155	31.4048	38.208		0.741099	1.05239	1.28036		-0.432262	0.073665	0.356555
TEA017056	0	0	0.0325498	0.0551886		#DIV/0!	#DIV/0!	#DIV/0!		#DIV/0!	#DIV/0!	#DIV/0!
TEA018024	4.03693	31.1596	10.033	10.8344		7.71864	2.4853	2.68382		2.94835	1.31342	1.42429
TEA001606	19.5688	11.5137	17.2733	24.3802		0.58837	0.882696	1.24587		-0.765204	-0.180012	0.317155
TEA018264	0.369093	0	0.297279	0		0	0.805431	0		#NUM!	-0.312167	#NUM!
TEA022529	17.1758	6.80004	10.848	14.4389		0.395908	0.631586	0.840654		-1.33676	-0.662948	-0.250416
TEA008463	7.47437	5.65036	6.46838	11.9062		0.755965	0.865408	1.59294		-0.403609	-0.208548	0.671689
TEA003229	0	0	0	0		#DIV/0!	#DIV/0!	#DIV/0!		#DIV/0!	#DIV/0!	#DIV/0!
TEA008346	0.960131	0.781521	0.778739	0.473911		0.813973	0.811076	0.49359		-0.296947	-0.302091	-1.01862
TEA007135	101.01	169.738	240.918	99.025		1.68041	2.38509	0.980348		0.748811	1.25404	-0.0286334
TEA028746	18.4844	9.887	16.2182	29.6679		0.534883	0.877399	1.60502		-0.902703	-0.188695	0.682595
TEA002376	0	0.139853	0	0.160181		#DIV/0!	#DIV/0!	#DIV/0!		#DIV/0!	#DIV/0!	#DIV/0!
TEA019597	7.12398	2.55539	3.69747	6.65216		0.358703	0.519017	0.93377		-1.47914	-0.946145	-0.0988606
TEA017735	25.8378	32.2806	22.0208	23.9251		1.24936	0.852271	0.925973		0.321184	-0.230616	-0.110958
TEA013497	0.213095	0	0.0259029	0.262951		0	0.121556	1.23396		#NUM!	-3.04031	0.303297
TEA018942	2.59949	1.81814	1.56661	2.5231		0.699422	0.602661	0.970613		-0.515765	-0.730583	-0.0430312

## Sheet: Supplementary Table 1-Drought
Supplementary Table 1.Expression levels of RING family genes under different stresses from TPIA
Gene	PEG-0h	PEG-24h	PEG-48h	PEG-72h		PEG-24h vs ck	PEG-48h vs ck	PEG-72h vs ck		Log2
TEA019847	64.6636	204.315	109.623	67.9192		3.15966	1.69528	1.05035		1.65977	0.761525	0.0708656
TEA002603	1.1326	0	0	0.193331		0	0	0.170697		#NUM!	#NUM!	-2.55049
TEA009125	0.573242	0.238759	1.14563	1.56776		0.416506	1.99851	2.7349		-1.26359	0.998925	1.45149
TEA002601	7.60569	2.33068	4.72678	2.80658		0.306439	0.621479	0.369011		-1.70633	-0.686221	-1.43827
TEA006892	37.3313	33.3951	38.9308	20.1834		0.89456	1.04285	0.540656		-0.160749	0.0605262	-0.887217
TEA021363	2.83049	48.4451	31.5528	75.9089		17.1154	11.1475	26.8183		4.09723	3.47864	4.74515
TEA005321	0	0	0	0		#DIV/0!	#DIV/0!	#DIV/0!		#DIV/0!	#DIV/0!	#DIV/0!
TEA027349	6.60441	6.05629	9.46591	6.77199		0.917007	1.43327	1.02537		-0.124995	0.519312	0.0361502
TEA004224	17.393	7.71172	8.77328	5.70893		0.443381	0.504414	0.328231		-1.17338	-0.987319	-1.60721
TEA027584	89.7832	136.907	137.93	101.845		1.52486	1.53626	1.13434		0.608679	0.619419	0.181858
TEA002164	17.191	16.6675	16.9363	8.6678		0.969548	0.985184	0.504206		-0.0446157	-0.0215347	-0.987916
TEA031734	0	0	0	1.03356		#DIV/0!	#DIV/0!	#DIV/0!		#DIV/0!	#DIV/0!	#DIV/0!
TEA005449	4.86416	0.164575	1.05275	0.943298		0.0338342	0.21643	0.193928		-4.88537	-2.20803	-2.36641
TEA008838	13.9368	35.994	15.8773	15.1328		2.58266	1.13924	1.08582		1.36886	0.188066	0.11878
TEA001192	6.24119	0.687966	1.00867	0.470682		0.11023	0.161615	0.0754154		-3.18141	-2.62937	-3.729
TEA009806	14.3949	13.0206	12.4917	10.9866		0.904529	0.867787	0.763229		-0.144762	-0.204588	-0.389813
TEA031054	2.78498	1.36176	0.871351	1.17682		0.488966	0.312875	0.42256		-1.03219	-1.67634	-1.24277
TEA030881	4.00661	0.565941	2.26359	0		0.141252	0.564964	0		-2.82366	-0.823769	#NUM!
TEA012892	68.745	99.9621	119.003	145.125		1.4541	1.73108	2.11106		0.540126	0.791671	1.07797
TEA003928	0	0	0	0		#DIV/0!	#DIV/0!	#DIV/0!		#DIV/0!	#DIV/0!	#DIV/0!
TEA020848	9.41937	14.5075	11.4421	12.1018		1.54018	1.21474	1.28478		0.623096	0.280649	0.361519
TEA000778	92.9705	130.609	104.014	49.1134		1.40484	1.11878	0.528269		0.490409	0.161933	-0.920656
TEA002715	18.2398	21.9172	28.471	10.7604		1.20161	1.56093	0.589941		0.264974	0.642403	-0.761358
TEA008163	20.5884	40.9814	52.0232	13.2087		1.99051	2.52682	0.64156		0.993138	1.33732	-0.640343
TEA013073	92.267	37.4767	56.7431	85.9882		0.406177	0.614988	0.93195		-1.29982	-0.70137	-0.101676
TEA008287	18.3853	36.0409	49.7901	82.6916		1.96031	2.70815	4.4977		0.971082	1.43731	2.16919
TEA024404	3.54292	0.846452	3.722	2.24694		0.238914	1.05055	0.634206		-2.06544	0.0711392	-0.656977
TEA003368	2.02437	3.43449	2.50381	4.51436		1.69657	1.23683	2.23001		0.762623	0.306652	1.15705
TEA028204	12.1581	31.4918	40.3084	62.166		2.59019	3.31535	5.11313		1.37306	1.72916	2.35421
TEA000891	5.92211	5.4035	5.0615	2.02373		0.912428	0.854678	0.341724		-0.132217	-0.226546	-1.54909
TEA005458	0.217904	0.822055	0.219033	0.223078		3.77256	1.00518	1.02374		1.91554	0.00745557	0.0338556
TEA025056	0	0	0	0		#DIV/0!	#DIV/0!	#DIV/0!		#DIV/0!	#DIV/0!	#DIV/0!
TEA006429	9.08264	16.2942	11.0652	15.7622		1.79399	1.21828	1.73542		0.843175	0.284846	0.795285
TEA007638	1.99492	3.22076	3.38969	7.02663		1.61448	1.69916	3.52226		0.69107	0.764822	1.8165
TEA010800	24.0484	109.406	80.53	99.4977		4.54941	3.34866	4.13739		2.18568	1.74359	2.04872
TEA004923	19.0377	23.3779	23.6371	19.5813		1.22798	1.24159	1.02855		0.296286	0.312194	0.0406174
TEA014848	0	0.278853	0	0		#DIV/0!	#DIV/0!	#DIV/0!		#DIV/0!	#DIV/0!	#DIV/0!
TEA024080	0.508321	1.5905	1.65333	1.95408		3.12893	3.25253	3.84419		1.64567	1.70156	1.94268
TEA032497	144.378	82.7117	123.446	21.4386		0.572883	0.855019	0.148489		-0.803688	-0.225971	-2.75157
TEA021929	0	0	0	0		#DIV/0!	#DIV/0!	#DIV/0!		#DIV/0!	#DIV/0!	#DIV/0!
TEA012420	16.0203	34.6308	63.3034	45.5017		2.16168	3.95145	2.84025		1.11215	1.98238	1.50602
TEA017317	0.213808	0.266425	0.0426213	0.131671		1.24609	0.199344	0.615838		0.317414	-2.32667	-0.699378
TEA032257	7.77313	1.33561	3.30138	2.09262		0.171824	0.424717	0.269212		-2.541	-1.23543	-1.89319
TEA018974	0	0	0	0		#DIV/0!	#DIV/0!	#DIV/0!		#DIV/0!	#DIV/0!	#DIV/0!
TEA021108	43.3131	42.132	53.9097	72.5753		0.972731	1.24465	1.6756		-0.039887	0.315741	0.744675
TEA014374	0.414311	0.0738158	0.177119	0.0607347		0.178165	0.427503	0.146592		-2.48871	-1.226	-2.77012
TEA026916	0.287742	0	0	0.294896		0	0	1.02486		#NUM!	#NUM!	0.0354304
TEA000325	0.38757	0	0	0.396281		0	0	1.02248		#NUM!	#NUM!	0.0320669
TEA017085	1.56556	0	0	0		0	0	0		#NUM!	#NUM!	#NUM!
TEA022430	7.31236	1.14884	2.64176	0.649929		0.157109	0.361273	0.0888809		-2.67016	-1.46884	-3.49198
TEA001776	0.0544515	0	0	0		0	0	0		#NUM!	#NUM!	#NUM!
TEA008376	0	0	0	0		#DIV/0!	#DIV/0!	#DIV/0!		#DIV/0!	#DIV/0!	#DIV/0!
TEA021225	0.185067	0.384113	0.153628	0.0949925		2.07553	0.830121	0.513287		1.05348	-0.268606	-0.962162
TEA003950	2.8437	0.37314	0.547171	0.61441		0.131216	0.192415	0.21606		-2.92998	-2.37771	-2.2105
TEA009225	26.6591	69.4424	49.6043	58.6452		2.60483	1.86069	2.19982		1.38119	0.895837	1.13738
TEA008933	47.1909	12.4402	15.433	1.4013		0.263614	0.327033	0.0296943		-1.9235	-1.61249	-5.07367
TEA012757	35.4044	20.5237	14.3176	4.05138		0.579693	0.404402	0.114432		-0.786638	-1.30614	-3.12744
TEA024051	140.664	239.576	268.597	82.3854		1.70318	1.90949	0.585689		0.76823	0.93319	-0.771793
TEA025141	18.9867	19.2714	18.1341	20.5824		1.01499	0.955095	1.08404		0.0214722	-0.066284	0.116422
TEA031033	36.3314	20.1009	18.7139	16.9122		0.553265	0.515089	0.465498		-0.853957	-0.957107	-1.10315
TEA013720	36.4116	36.8678	24.8508	11.4109		1.01253	0.682497	0.313386		0.0179632	-0.551106	-1.67399
TEA003947	56.6625	42.4038	53.7433	50.5439		0.748357	0.948481	0.892017		-0.418201	-0.0763093	-0.164857
TEA030050	8.49696	11.2001	6.24629	4.03174		1.31813	0.735121	0.474492		0.398493	-0.443947	-1.07554
TEA003703	0	0	0	0		#DIV/0!	#DIV/0!	#DIV/0!		#DIV/0!	#DIV/0!	#DIV/0!
TEA026009	0.62601	1.05247	0.530069	0.224924		1.68124	0.846742	0.359298		0.749522	-0.240006	-1.47675
TEA000554	0	0	0	0		#DIV/0!	#DIV/0!	#DIV/0!		#DIV/0!	#DIV/0!	#DIV/0!
TEA022683	113.68	134.705	136.925	214.158		1.18495	1.20448	1.88387		0.244825	0.268407	0.913697
TEA023893	14.4779	9.63735	11.4891	12.8876		0.665659	0.793561	0.890157		-0.587144	-0.333587	-0.167869
TEA004461	0	0	0	0		#DIV/0!	#DIV/0!	#DIV/0!		#DIV/0!	#DIV/0!	#DIV/0!
TEA005672	0.40793	4.65967	3.72621	0.834213		11.4227	9.13443	2.04499		3.51383	3.19132	1.03209
TEA004585	54.4988	28.255	36.5889	37.3395		0.518452	0.671371	0.685144		-0.947718	-0.574818	-0.545522
TEA008029	78.4616	44.9526	37.8703	7.77473		0.572925	0.48266	0.0990896		-0.803582	-1.05092	-3.33512
TEA021476	0.698268	0.174901	0.279694	0.143135		0.250478	0.400554	0.204986		-1.99724	-1.31993	-2.2864
TEA028424	8.82997	27.9896	26.3862	18.949		3.16984	2.98825	2.14599		1.66441	1.5793	1.10164
TEA007734	0	0.143623	0	0		#DIV/0!	#DIV/0!	#DIV/0!		#DIV/0!	#DIV/0!	#DIV/0!
TEA003023	2.00643	11.1518	4.01297	5.02897		5.55803	2.00005	2.50643		2.47457	1.00004	1.32563
TEA030732	11.029	23.9292	5.86871	3.98514		2.16966	0.532116	0.361333		1.11747	-0.910187	-1.4686
TEA004589	70.3416	80.7265	162.843	33.9229		1.14764	2.31503	0.482259		0.198664	1.21103	-1.05212
TEA005436	6.9806	3.52961	6.31647	2.20159		0.505631	0.904861	0.315387		-0.983842	-0.144233	-1.66481
TEA026365	6.90489	5.89091	5.55533	4.91559		0.85315	0.80455	0.7119		-0.229128	-0.313746	-0.490254
TEA003141	6.70706	5.15001	8.40993	12.0128		0.767849	1.25389	1.79107		-0.381105	0.326413	0.84082
TEA021592	11.7478	12.3891	12.2109	15.4695		1.05459	1.03942	1.3168		0.0766808	0.0557789	0.397036
TEA015915	0	0	0.907576	0		#DIV/0!	#DIV/0!	#DIV/0!		#DIV/0!	#DIV/0!	#DIV/0!
TEA030055	1.79422	1.19715	1.86283	2.42245		0.667226	1.03824	1.35014		-0.583753	0.0541392	0.43311
TEA031024	8.45727	4.70614	6.45087	7.84316		0.556461	0.76276	0.927387		-0.845648	-0.390698	-0.108757
TEA032184	0	0	0	0		#DIV/0!	#DIV/0!	#DIV/0!		#DIV/0!	#DIV/0!	#DIV/0!
TEA007660	44.1629	66.6586	87.9907	136.012		1.50938	1.99241	3.07978		0.593956	0.994516	1.62283
TEA009840	0.798436	0	0	0		0	0	0		#NUM!	#NUM!	#NUM!
TEA006331	4.00908	4.89378	5.72171	5.8644		1.22067	1.42719	1.46278		0.287678	0.513175	0.548712
TEA026615	16.6092	1.40287	4.11228	2.64177		0.0844634	0.24759	0.159055		-3.56553	-2.01397	-2.65241
TEA006211	18.0972	21.5552	19.2715	21.4122		1.19108	1.06489	1.18318		0.252269	0.0907024	0.242667
TEA010708	11.152	6.00581	7.26832	6.38046		0.538541	0.65175	0.572136		-0.892872	-0.617609	-0.80557
TEA024432	2.13038	1.44301	1.80057	1.14078		0.677349	0.845187	0.535482		-0.562029	-0.242657	-0.90109
TEA021047	3.60663	22.0741	32.1726	67.2183		6.12042	8.9204	18.6374		2.61363	3.15711	4.22013
TEA029689	19.8917	37.195	38.4201	32.6188		1.86988	1.93146	1.63982		0.902942	0.949695	0.713537
TEA024791	27.7769	47.0975	32.7013	46.7828		1.69556	1.17728	1.68423		0.761765	0.235462	0.752093
TEA027268	44.5824	46.4257	52.1222	59.1068		1.04135	1.16912	1.32579		0.0584494	0.225424	0.40685
TEA032628	1.59977	0.638611	0.76615	0.65659		0.399189	0.478913	0.410428		-1.32486	-1.06217	-1.2848
TEA011009	5.75236	5.58152	7.52836	5.94916		0.970301	1.30874	1.03421		-0.0434959	0.388182	0.048532
TEA010714	10.7872	11.0835	11.9814	15.2293		1.02747	1.11071	1.41179		0.0390931	0.151476	0.497529
TEA015849	51.2151	40.2948	87.4458	22.475		0.786776	1.70742	0.438835		-0.345976	0.77182	-1.18825
TEA032508	6.18674	7.63454	7.19161	9.41687		1.23402	1.16242	1.52211		0.303362	0.217135	0.606068
TEA004718	0.101386	0.126723	0.101339	0.103972		1.24991	0.999536	1.02551		0.32182	-0.000668952	0.0363366
TEA033156	410.735	250.886	291.735	294.705		0.610822	0.710275	0.717506		-0.711176	-0.493549	-0.478936
TEA030683	19.0574	7.82886	8.12833	4.74069		0.410804	0.426518	0.248758		-1.28348	-1.22932	-2.00718
TEA013786	0.681482	0.255094	0.204023	0		0.374322	0.299381	0		-1.41765	-1.73994	#NUM!
TEA017356	1.09728	0.5698	1.00268	0.328472		0.519284	0.913787	0.299351		-0.945404	-0.13007	-1.74009
TEA020403	0	0	0	0		#DIV/0!	#DIV/0!	#DIV/0!		#DIV/0!	#DIV/0!	#DIV/0!
TEA032290	226.304	323.997	260.209	178.632		1.43169	1.14982	0.789345		0.517718	0.201409	-0.341272
TEA032172	0	0	0	0.188671		#DIV/0!	#DIV/0!	#DIV/0!		#DIV/0!	#DIV/0!	#DIV/0!
TEA018320	22.5198	18.4769	22.639	30.72		0.820474	1.00529	1.36413		-0.285471	0.00761622	0.447984
TEA022827	6.91774	10.2498	9.73145	13.3478		1.48167	1.40674	1.9295		0.567223	0.492354	0.948229
TEA033020	2.15934	17.5835	6.5566	38.5394		8.143	3.03639	17.8478		3.02556	1.60236	4.15767
TEA003846	12.761	16.4257	15.4892	25.245		1.28718	1.21379	1.97829		0.364213	0.279521	0.984256
TEA001666	0.0538108	0.0670919	0.160989	0		1.24681	2.99176	0		0.318243	1.58099	#NUM!
TEA005374	0	0	0	0		#DIV/0!	#DIV/0!	#DIV/0!		#DIV/0!	#DIV/0!	#DIV/0!
TEA023239	9.1323	8.74683	13.8487	51.0561		0.95779	1.51645	5.59072		-0.062218	0.6007	2.48303
TEA006348	32.2214	24.8728	27.1942	29.8931		0.771934	0.843979	0.927741		-0.37345	-0.24472	-0.108207
TEA024440	3.32061	0.978923	1.92729	0.557571		0.294802	0.580402	0.167912		-1.76218	-0.784875	-2.57422
TEA004728	23.8242	4.16414	9.51521	10.5906		0.174786	0.399393	0.444531		-2.51634	-1.32412	-1.16964
TEA019651	1.68373	1.31318	0.910227	0.575824		0.779923	0.540602	0.341993		-0.358596	-0.887363	-1.54796
TEA016149	0	0.128441	0.205424	0		#DIV/0!	#DIV/0!	#DIV/0!		#DIV/0!	#DIV/0!	#DIV/0!
TEA009381	18.3519	14.7446	15.0937	9.89192		0.803437	0.82246	0.539013		-0.315743	-0.281983	-0.891607
TEA014299	0.535929	0	0	0		0	0	0		#NUM!	#NUM!	#NUM!
TEA016235	0	0.373181	1.09425	0.204148		#DIV/0!	#DIV/0!	#DIV/0!		#DIV/0!	#DIV/0!	#DIV/0!
TEA021700	0.706101	1.99355	4.25004	4.33984		2.82332	6.01903	6.1462		1.49739	2.58953	2.6197
TEA023208	32.2723	32.9851	28.3387	24.8827		1.02209	0.878112	0.771023		0.0315181	-0.187523	-0.375153
TEA008170	0	0	0	0		#DIV/0!	#DIV/0!	#DIV/0!		#DIV/0!	#DIV/0!	#DIV/0!
TEA001579	6.07958	2.06073	7.85871	17.788		0.338959	1.29264	2.92586		-1.56082	0.370321	1.54886
TEA005341	0.958068	0	0.384723	0		0	0.401561	0		#NUM!	-1.31631	#NUM!
TEA001452	15.9049	28.0929	27.6776	60.1753		1.7663	1.74019	3.78344		0.820734	0.799248	1.9197
TEA003630	546.213	570.287	574.395	222.416		1.04407	1.0516	0.407196		0.0622245	0.0725795	-1.2962
TEA005345	10.2444	14.8952	14.6682	17.7795		1.45398	1.43183	1.73553		0.540012	0.517856	0.795379
TEA029426	20.1892	13.5404	14.8903	12.9837		0.670675	0.737538	0.643101		-0.576313	-0.439211	-0.636882
TEA029302	0.420502	0.351099	0.140364	0		0.834952	0.333801	0		-0.260235	-1.58294	#NUM!
TEA010938	0	0	0	0.138573		#DIV/0!	#DIV/0!	#DIV/0!		#DIV/0!	#DIV/0!	#DIV/0!
TEA026272	5.17513	0	0.439251	0.0564974		0	0.0848773	0.0109171		#NUM!	-3.55848	-6.51727
TEA016910	4.32623	5.07833	10.0161	4.85007		1.17385	2.3152	1.12108		0.231244	1.21114	0.164895
TEA031750	0.392999	0.122782	0	0		0.312423	0	0		-1.67843	#NUM!	#NUM!
TEA011463	1.71149	0.317529	0.438729	0.373794		0.185528	0.256343	0.218403		-2.43029	-1.96385	-2.19494
TEA015821	6.7767	9.68797	8.74953	12.3109		1.4296	1.29112	1.81665		0.515611	0.368623	0.861281
TEA016003	0.775138	0	0	0.396281		0	0	0.511239		#NUM!	#NUM!	-0.967929
TEA013097	14.7241	33.7809	21.0673	21.3051		2.29426	1.4308	1.44695		1.19803	0.516826	0.533019
TEA014860	0	0	0	0		#DIV/0!	#DIV/0!	#DIV/0!		#DIV/0!	#DIV/0!	#DIV/0!
TEA010261	2.53692	3.86177	2.38976	7.67405		1.52223	0.941993	3.02495		0.606184	-0.0862123	1.59691
TEA001203	0.639666	0.800625	0.64019	1.96717		1.25163	1.00082	3.07531		0.323808	0.00118134	1.62073
TEA006442	0	0	0	0		#DIV/0!	#DIV/0!	#DIV/0!		#DIV/0!	#DIV/0!	#DIV/0!
TEA021039	11.6714	0	2.87363	0.265385		0	0.246211	0.0227381		#NUM!	-2.02203	-5.45875
TEA006686	0	0	0	0		#DIV/0!	#DIV/0!	#DIV/0!		#DIV/0!	#DIV/0!	#DIV/0!
TEA022246	2.07924	0.757417	3.20175	3.55458		0.364276	1.53987	1.70956		-1.4569	0.622804	0.773623
TEA023456	0	0	0	0		#DIV/0!	#DIV/0!	#DIV/0!		#DIV/0!	#DIV/0!	#DIV/0!
TEA025633	38.2947	8.95122	19.2427	10.8027		0.233746	0.50249	0.282094		-2.09699	-0.992833	-1.82575
TEA025754	0	0.370049	0	0		#DIV/0!	#DIV/0!	#DIV/0!		#DIV/0!	#DIV/0!	#DIV/0!
TEA007415	0	0	0	0		#DIV/0!	#DIV/0!	#DIV/0!		#DIV/0!	#DIV/0!	#DIV/0!
TEA003188	4.92108	4.16601	5.36861	6.19426		0.846564	1.09094	1.25872		-0.240309	0.125574	0.331957
TEA007417	0	0.225726	0	0		#DIV/0!	#DIV/0!	#DIV/0!		#DIV/0!	#DIV/0!	#DIV/0!
TEA025991	25.0075	11.0434	11.1972	15.9731		0.441604	0.447754	0.638732		-1.17918	-1.15922	-0.646717
TEA026041	17.8679	13.8511	15.8836	16.5602		0.775195	0.888946	0.926813		-0.36737	-0.169832	-0.10965
TEA005912	15.0039	3.31165	5.97501	2.59761		0.220719	0.39823	0.173129		-2.17972	-1.32832	-2.53008
TEA027132	102.086	170.016	168.059	48.9475		1.66542	1.64625	0.479473		0.735885	0.719183	-1.06048
TEA027131	16.8259	125.997	72.504	151.156		7.48828	4.30907	8.98353		2.90463	2.10738	3.16728
TEA015956	33.4609	66.8479	52.8322	92.2511		1.99779	1.57892	2.75698		0.998406	0.658941	1.46309
TEA019198	31.4675	38.643	50.4438	63.7081		1.22803	1.60304	2.02457		0.296345	0.680814	1.01761
TEA012687	4.41785	1.71984	3.78056	6.25516		0.389293	0.855747	1.41588		-1.36107	-0.224744	0.501702
TEA016923	0	0	0	0		#DIV/0!	#DIV/0!	#DIV/0!		#DIV/0!	#DIV/0!	#DIV/0!
TEA021829	0	0	0	0		#DIV/0!	#DIV/0!	#DIV/0!		#DIV/0!	#DIV/0!	#DIV/0!
TEA013894	0	0	0.215303	0		#DIV/0!	#DIV/0!	#DIV/0!		#DIV/0!	#DIV/0!	#DIV/0!
TEA014793	5.69951	1.44492	8.47168	9.32423		0.253517	1.48639	1.63597		-1.97985	0.57181	0.710147
TEA016052	0	0	0.714877	0.242407		#DIV/0!	#DIV/0!	#DIV/0!		#DIV/0!	#DIV/0!	#DIV/0!
TEA023147	3.74035	1.57637	1.63353	1.44734		0.42145	0.436732	0.386953		-1.24657	-1.19518	-1.36977
TEA027507	51.6356	87.0909	86.5112	98.5873		1.68664	1.67542	1.90929		0.754156	0.744521	0.933036
TEA003897	0.518783	0.92501	1.1097	1.21653		1.78304	2.13904	2.34497		0.834338	1.09697	1.22957
TEA008676	2.26299	2.55843	2.87701	3.20963		1.13055	1.27133	1.41831		0.177029	0.34634	0.504177
TEA002444	116.988	62.9876	98.8627	91.1929		0.538411	0.845067	0.779506		-0.893221	-0.242862	-0.359367
TEA023029	23.498	6.23145	10.0712	4.12497		0.265191	0.428598	0.175546		-1.9149	-1.2223	-2.51008
TEA025444	0	0	0	0		#DIV/0!	#DIV/0!	#DIV/0!		#DIV/0!	#DIV/0!	#DIV/0!
TEA023381	41.3412	91.8342	111.251	254.587		2.22137	2.69104	6.15819		1.15145	1.42817	2.62251
TEA030007	6.56016	1.77169	3.45366	0.909289		0.270068	0.52646	0.138608		-1.8886	-0.925605	-2.85092
TEA005604	3.36913	0.824183	0.922857	0.338907		0.244628	0.273916	0.100592		-2.03134	-1.8682	-3.31341
TEA010877	14.546	16.2005	23.9266	22.697		1.11374	1.64489	1.56036		0.155416	0.717993	0.641879
TEA022172	85.0536	48.9056	70.2472	14.7186		0.574997	0.825917	0.173051		-0.798373	-0.275932	-2.53073
TEA027181	15.2997	16.9643	52.6604	37.6815		1.1088	3.44192	2.46289		0.148999	1.78322	1.30035
TEA012016	3.18758	13.832	24.792	48.1319		4.33934	7.77769	15.0998		2.11748	2.95934	3.91646
TEA010197	0.349752	0.291666	0.349845	0.11953		0.833922	1.00027	0.341756		-0.262015	0.000383566	-1.54896
TEA012375	3.39906	2.05419	2.49004	3.36956		0.604341	0.732567	0.991321		-0.726566	-0.448967	-0.0125756
TEA013225	0	0	0	0		#DIV/0!	#DIV/0!	#DIV/0!		#DIV/0!	#DIV/0!	#DIV/0!
TEA020448	28.5976	11.5055	37.5278	9.01278		0.402324	1.31227	0.315159		-1.31357	0.392066	-1.66585
TEA020204	0	0	0	0		#DIV/0!	#DIV/0!	#DIV/0!		#DIV/0!	#DIV/0!	#DIV/0!
TEA020446	1.16271	0	0	0		0	0	0		#NUM!	#NUM!	#NUM!
TEA022988	77.0194	86.3556	106.942	19.6132		1.12122	1.38851	0.254653		0.165068	0.473535	-1.9734
TEA016068	0	0	0	0		#DIV/0!	#DIV/0!	#DIV/0!		#DIV/0!	#DIV/0!	#DIV/0!
TEA016184	7.21359	1.7237	5.85673	4.92658		0.238952	0.811902	0.682958		-2.06521	-0.300622	-0.550131
TEA029819	0.488854	0.307793	0.246013	0		0.629622	0.503244	0		-0.667443	-0.990669	#NUM!
TEA002317	9.2427	15.8033	12.7409	14.9281		1.70981	1.37848	1.61512		0.77384	0.463081	0.691644
TEA020561	2.86939	1.68155	4.22481	7.05281		0.58603	1.47237	2.45795		-0.770952	0.558142	1.29745
TEA018481	43.0782	96.3034	75.9651	61.468		2.23555	1.76342	1.42689		1.16063	0.818379	0.512878
TEA000134	36.349	52.1997	71.9249	74.3896		1.43607	1.97873	2.04654		0.522126	0.984576	1.03319
TEA028965	0.219092	0.821879	0.657232	0.67396		3.7513	2.9998	3.07615		1.90739	1.58487	1.62113
TEA007355	20.7563	2.18905	4.5496	4.24489		0.105464	0.219191	0.204511		-3.24517	-2.18974	-2.28975
TEA003400	4.09363	3.02054	7.64431	8.77088		0.737863	1.86737	2.14257		-0.438574	0.901006	1.09934
TEA025214	9.50271	7.46182	7.48654	3.77154		0.785231	0.787832	0.396891		-0.348811	-0.34404	-1.33319
TEA008325	14.1231	44.8697	39.7185	33.4687		3.17704	2.81231	2.36978		1.66768	1.49175	1.24476
TEA028964	0.907599	0.92724	2.63666	2.45447		1.02164	2.90509	2.70436		0.0308878	1.53858	1.43528
TEA027079	7.35528	6.07742	10.1054	12.6865		0.826266	1.3739	1.72482		-0.275321	0.458274	0.786442
TEA003760	3.6311	8.82499	15.1519	4.24616		2.43039	4.17281	1.16939		1.28119	2.06102	0.225752
TEA008209	85.408	202.315	153.184	178.158		2.36881	1.79356	2.08596		1.24416	0.842823	1.06071
TEA004295	16.5763	6.40047	7.19244	2.54846		0.386122	0.433899	0.153741		-1.37287	-1.20457	-2.70142
TEA013915	0.214231	0	0.215303	0		0	1.005	0		#NUM!	0.00720116	#NUM!
TEA006707	12.7088	17.7982	29.06	48.5707		1.40046	2.2866	3.82182		0.485904	1.19321	1.93426
TEA029492	17.468	18.4502	17.8768	19.2755		1.05623	1.0234	1.10347		0.078922	0.0333741	0.142054
TEA015413	0.194622	0.242389	0.355461	0.299685		1.24543	1.82642	1.53983		0.316649	0.869016	0.622772
TEA033744	0	0	0	0		#DIV/0!	#DIV/0!	#DIV/0!		#DIV/0!	#DIV/0!	#DIV/0!
TEA010640	0	0	0	0		#DIV/0!	#DIV/0!	#DIV/0!		#DIV/0!	#DIV/0!	#DIV/0!
TEA016278	10.651	5.88163	7.2576	11.4967		0.552214	0.681401	1.0794		-0.856701	-0.553424	0.110231
TEA014097	0	0	0	0.633516		#DIV/0!	#DIV/0!	#DIV/0!		#DIV/0!	#DIV/0!	#DIV/0!
TEA026639	85.2467	10.7026	33.5091	11.1661		0.125549	0.393084	0.130986		-2.99368	-1.34709	-2.93252
TEA017120	26.676	10.9397	17.585	14.47		0.410095	0.659207	0.542435		-1.28597	-0.601197	-0.882477
TEA014092	0.737811	0.460874	2.02714	0.283774		0.62465	2.74751	0.384616		-0.678879	1.45812	-1.37851
TEA000964	0.386032	0	0.192882	0		0	0.499653	0		#NUM!	-1.001	#NUM!
TEA003799	371.736	431.201	796.013	160.381		1.15997	2.14134	0.431438		0.214082	1.09851	-1.21278
TEA007322	25.3424	27.7259	48.3733	135.021		1.09405	1.90879	5.32787		0.129681	0.932658	2.41356
TEA021622	8.74712	5.9573	6.6091	5.07168		0.681058	0.755574	0.579811		-0.554149	-0.404354	-0.786344
TEA021740	0.431614	0.540669	0.576399	0.884688		1.25267	1.33545	2.04972		0.325004	0.417326	1.03543
TEA024576	3.4886	5.02194	5.817	6.90567		1.43953	1.66743	1.9795		0.525597	0.737627	0.985133
TEA021620	21.8	30.769	19.5529	10.5042		1.41142	0.896922	0.481844		0.497149	-0.156946	-1.05336
TEA006237	0	0.24819	0	0.404651		#DIV/0!	#DIV/0!	#DIV/0!		#DIV/0!	#DIV/0!	#DIV/0!
TEA033616	1.51987	1.92657	3.46568	4.66212		1.26759	2.28025	3.06745		0.342087	1.18919	1.61704
TEA033737	9.59194	15.9532	19.0767	29.5909		1.66319	1.98883	3.08498		0.733951	0.991917	1.62526
TEA029584	0	0	0	0		#DIV/0!	#DIV/0!	#DIV/0!		#DIV/0!	#DIV/0!	#DIV/0!
TEA033739	6.28151	0.80432	1.2899	5.14735		0.128046	0.205349	0.819445		-2.96527	-2.28385	-0.287282
TEA010734	0.405584	0.67711	0.676763	0.692868		1.66947	1.66861	1.70832		0.739389	0.73865	0.77258
TEA031319	0	0	0	0		#DIV/0!	#DIV/0!	#DIV/0!		#DIV/0!	#DIV/0!	#DIV/0!
TEA010971	1.77714	1.21113	0.801752	0.516313		0.681505	0.451147	0.29053		-0.553204	-1.14833	-1.78324
TEA019423	0	0	0	0		#DIV/0!	#DIV/0!	#DIV/0!		#DIV/0!	#DIV/0!	#DIV/0!
TEA014894	0.830482	3.11686	3.20447	1.58125		3.75307	3.85857	1.90401		1.90807	1.94806	0.929045
TEA030586	6.1964	34.8014	34.0512	54.3933		5.61639	5.49532	8.77821		2.48964	2.4582	3.13393
TEA016047	0	0.264834	0.635092	0.215704		#DIV/0!	#DIV/0!	#DIV/0!		#DIV/0!	#DIV/0!	#DIV/0!
TEA012481	0	0	0	0		#DIV/0!	#DIV/0!	#DIV/0!		#DIV/0!	#DIV/0!	#DIV/0!
TEA015630	1.74552	3.30478	2.34789	2.08306		1.89329	1.34509	1.19338		0.920897	0.427708	0.255048
TEA017136	63.7368	73.34	52.3579	47.7258		1.15067	0.82147	0.748795		0.202474	-0.283719	-0.417357
TEA000958	0	0	0	0		#DIV/0!	#DIV/0!	#DIV/0!		#DIV/0!	#DIV/0!	#DIV/0!
TEA023812	11.964	7.89559	8.74484	8.21003		0.659946	0.730929	0.686228		-0.599581	-0.452196	-0.54324
TEA000957	26.43	22.2251	51.909	78.1972		0.840904	1.96402	2.95865		-0.249987	0.973808	1.56494
TEA017495	2.49447	0.447191	1.07253	0.547539		0.179273	0.429963	0.219501		-2.47977	-1.21772	-2.1877
TEA017494	16.3942	10.8799	12.1478	6.48887		0.663643	0.740982	0.395803		-0.59152	-0.43249	-1.33715
TEA003429	21.033	29.0031	27.5584	36.2726		1.37893	1.31025	1.72456		0.463552	0.389837	0.786226
TEA000952	0	0	0	0		#DIV/0!	#DIV/0!	#DIV/0!		#DIV/0!	#DIV/0!	#DIV/0!
TEA003788	16.5641	47.5795	43.0688	61.4845		2.87245	2.60013	3.71191		1.52228	1.37858	1.89216
TEA005396	0.80914	0.530661	0.721586	0.91792		0.655833	0.891794	1.13444		-0.608599	-0.165218	0.181979
TEA007333	0	0	0	0		#DIV/0!	#DIV/0!	#DIV/0!		#DIV/0!	#DIV/0!	#DIV/0!
TEA021873	3.49104	1.46879	1.76091	2.08306		0.420731	0.504408	0.596688		-1.24903	-0.987336	-0.744952
TEA010627	6.87479	3.28492	5.50355	4.2286		0.477821	0.800541	0.615088		-1.06546	-0.320953	-0.701136
TEA004076	1.58302	1.32118	1.45258	0.946557		0.834595	0.917601	0.597944		-0.260852	-0.124062	-0.741918
TEA010746	0	0	0	0		#DIV/0!	#DIV/0!	#DIV/0!		#DIV/0!	#DIV/0!	#DIV/0!
TEA022282	42.4452	82.1464	44.7489	12.6435		1.93535	1.05427	0.297878		0.952596	0.0762508	-1.74721
TEA016968	2.80646	1.00217	1.10197	0.9251		0.357094	0.392655	0.329632		-1.48562	-1.34867	-1.60107
TEA033288	0.315974	0	0.158345	0.16188		0	0.501133	0.512321		#NUM!	-0.996735	-0.964881
TEA019678	38.0482	19.1821	25.4768	22.7657		0.504153	0.669593	0.598338		-0.988068	-0.578644	-0.740966
TEA018396	59.1535	61.1729	52.1117	18.8756		1.03414	0.880957	0.319095		0.0484291	-0.182856	-1.64794
TEA028518	38.7556	2.83324	24.5385	6.85855		0.0731053	0.63316	0.176969		-3.77388	-0.659358	-2.49843
TEA003338	44.8735	29.8772	38.9	19.4772		0.665809	0.866881	0.434047		-0.586819	-0.206094	-1.20408
TEA007023	727.479	576.039	1001.32	235.337		0.791829	1.37642	0.323497		-0.336739	0.460926	-1.62818
TEA002123	15.1179	22.7088	30.177	59.36		1.50211	1.99611	3.92647		0.586994	0.997192	1.97323
TEA024951	1.4582	20.0515	22.3863	73.912		13.7509	15.352	50.6871		3.78145	3.94036	5.66355
TEA032227	5.13576	3.68733	2.8784	0.842035		0.717972	0.560462	0.163955		-0.478001	-0.835311	-2.60863
TEA023066	0	0	0	0		#DIV/0!	#DIV/0!	#DIV/0!		#DIV/0!	#DIV/0!	#DIV/0!
TEA028870	143.26	48.9964	84.7432	61.1265		0.34201	0.591534	0.426682		-1.54789	-0.757466	-1.22877
TEA013942	23.0036	54.2009	23.8455	15.6577		2.35619	1.0366	0.680663		1.23646	0.0518574	-0.554987
TEA014911	62.7432	22.2155	32.526	13.0951		0.35407	0.518399	0.208709		-1.49789	-0.947866	-2.26043
TEA014117	1.28798	0.161214	0.515635	0.132029		0.125168	0.400344	0.102509		-2.99806	-1.32069	-3.28618
TEA014113	73.8727	4.22346	28.2682	1.66581		0.0571721	0.382661	0.0225497		-4.12854	-1.38586	-5.47075
TEA013033	15.7498	7.1791	6.85589	1.9821		0.455822	0.4353	0.125849		-1.13346	-1.19992	-2.99023
TEA015571	31.5713	3.6251	9.87775	2.20229		0.114823	0.312871	0.0697561		-3.12252	-1.67636	-3.84154
TEA012182	9.86465	15.2598	10.918	11.0778		1.54692	1.10678	1.12298		0.629396	0.146369	0.167332
TEA020242	2.71537	0.581098	0.697114	0		0.214003	0.256729	0		-2.2243	-1.96168	#NUM!
TEA003689	11.0178	12.1252	13.0441	26.1194		1.10051	1.18391	2.37065		0.138172	0.243561	1.24529
TEA020367	111.037	241.537	195.229	207.401		2.17528	1.75823	1.86785		1.1212	0.814127	0.901382
TEA006740	17.4932	15.3844	24.6739	10.3934		0.87945	1.41049	0.594139		-0.185326	0.496192	-0.751127
TEA027673	18.5284	15.1877	14.3305	11.6102		0.819698	0.773434	0.626616		-0.286835	-0.370649	-0.674345
TEA029973	11.2531	19.7726	18.9203	42.6013		1.75708	1.68134	3.78574		0.81318	0.749612	1.92057
TEA000296	7.51259	4.28396	6.81097	2.78813		0.570237	0.906607	0.371128		-0.810365	-0.14145	-1.43001
TEA026464	4.79281	3.45323	4.64806	3.39378		0.720502	0.969799	0.708098		-0.472925	-0.0442431	-0.497979
TEA012747	26.1009	30.821	34.6786	52.039		1.18084	1.32864	1.99376		0.239814	0.409946	0.995494
TEA028880	0.756734	0.118188	0	0.0970141		0.156182	0	0.128201		-2.6787	#NUM!	-2.96352
TEA030713	0.350992	0	0.0700606	0		0	0.199607	0		#NUM!	-2.32476	#NUM!
TEA006749	33.9705	17.1767	24.9167	14.8593		0.505636	0.733481	0.437418		-0.98383	-0.447169	-1.19292
TEA030031	63.7169	9.24827	17.4308	2.83967		0.145146	0.273566	0.044567		-2.78442	-1.87004	-4.48788
TEA018726	23.5025	72.461	51.8842	40.4983		3.08312	2.2076	1.72315		1.62439	1.14248	0.785047
TEA033785	0	0.394519	0	0		#DIV/0!	#DIV/0!	#DIV/0!		#DIV/0!	#DIV/0!	#DIV/0!
TEA018965	19.8725	10.8109	13.7246	14.3924		0.544013	0.690633	0.724237		-0.878287	-0.534009	-0.465466
TEA010091	20.5623	7.59218	11.2534	6.26207		0.369228	0.547283	0.304541		-1.43742	-0.869641	-1.71529
TEA022519	17.2528	16.6591	21.2739	28.8162		0.965588	1.23307	1.67023		-0.0505201	0.302254	0.74005
TEA032680	0.754933	1.58356	1.00853	0.644797		2.09762	1.33592	0.854112		1.06875	0.417833	-0.227504
TEA020572	16.8217	4.10077	6.32411	1.88833		0.243779	0.37595	0.112256		-2.03636	-1.41139	-3.15514
TEA020452	0	0	0	0		#DIV/0!	#DIV/0!	#DIV/0!		#DIV/0!	#DIV/0!	#DIV/0!
TEA016071	0	0	0	0		#DIV/0!	#DIV/0!	#DIV/0!		#DIV/0!	#DIV/0!	#DIV/0!
TEA028858	1.50855	1.03039	1.09851	0.281128		0.683033	0.728189	0.186356		-0.549972	-0.457615	-2.42386
TEA004205	8.83734	4.60069	9.69713	10.7623		0.520597	1.09729	1.21782		-0.941762	0.133946	0.284302
TEA020455	34.8915	23.1484	29.3188	26.429		0.66344	0.840285	0.757462		-0.591963	-0.25105	-0.400754
TEA021544	4.28482	4.33562	6.22049	7.00957		1.01186	1.45175	1.63591		0.0170037	0.537794	0.710091
TEA003357	0	0	0	0		#DIV/0!	#DIV/0!	#DIV/0!		#DIV/0!	#DIV/0!	#DIV/0!
TEA026675	7.05857	4.8722	6.05986	6.49587		0.690253	0.858511	0.920281		-0.534803	-0.220091	-0.119853
TEA005740	6.69292	0.445942	3.20833	2.52138		0.0666289	0.479362	0.376723		-3.90771	-1.06081	-1.40842
TEA009545	5.56177	8.7318	10.3892	16.4962		1.56997	1.86797	2.966		0.650735	0.901469	1.56852
TEA026792	0.914233	0.0951001	0.380292	1.01605		0.104022	0.415968	1.11137		-3.26504	-1.26545	0.152338
TEA024132	0.288727	0.36439	0	0		1.26206	0	0		0.335777	#NUM!	#NUM!
TEA026432	1.4321	0.224656	0.359204	0		0.156872	0.250823	0		-2.67234	-1.99526	#NUM!
TEA000082	0	0.43385	0	0.701195		#DIV/0!	#DIV/0!	#DIV/0!		#DIV/0!	#DIV/0!	#DIV/0!
TEA004536	0.834073	7.06267	5.09261	14.0675		8.46769	6.10571	16.866		3.08197	2.61016	4.07605
TEA011988	9.46178	5.8052	6.76047	3.93259		0.613542	0.714503	0.415629		-0.704766	-0.484988	-1.26663
TEA017848	7.4056	4.98022	3.98211	2.53015		0.672494	0.537716	0.341654		-0.572407	-0.895084	-1.54939
TEA018936	2.29765	0.159765	0.638751	0.392557		0.0695341	0.278002	0.170852		-3.84614	-1.84683	-2.54918
TEA017845	0	0.438907	0.526338	0.716684		#DIV/0!	#DIV/0!	#DIV/0!		#DIV/0!	#DIV/0!	#DIV/0!
TEA013486	1.33553	0	0.121473	0.373415		0	0.0909549	0.279601		#NUM!	-3.4587	-1.83856
TEA012278	14.3995	8.0027	7.90716	4.84542		0.555762	0.549127	0.336499		-0.84746	-0.864787	-1.57133
TEA030268	2.26615	0.500678	0.400341	0		0.220938	0.176661	0		-2.17829	-2.50094	#NUM!
TEA017058	72.646	54.9389	55.9882	40.5655		0.756255	0.770699	0.5584		-0.403055	-0.375761	-0.84063
TEA023735	29.8415	62.0138	44.9085	45.2227		2.07811	1.5049	1.51543		1.05527	0.589668	0.599727
TEA017056	0	0	0.076344	0.157278		#DIV/0!	#DIV/0!	#DIV/0!		#DIV/0!	#DIV/0!	#DIV/0!
TEA018024	4.03693	9.73309	11.0601	10.3193		2.41101	2.73973	2.55622		1.26964	1.45403	1.35401
TEA001606	19.5689	27.7563	24.9774	24.1197		1.41839	1.27638	1.23255		0.504253	0.352061	0.301649
TEA018264	0.369094	0.467623	0	0		1.26695	0	0		0.341358	#NUM!	#NUM!
TEA022529	17.1758	12.9238	11.8744	6.69265		0.752442	0.691345	0.389656		-0.410347	-0.532523	-1.35973
TEA008463	7.47436	9.90058	10.0928	11.1863		1.32461	1.35032	1.49662		0.405563	0.433305	0.581711
TEA003229	0	0	0	0		#DIV/0!	#DIV/0!	#DIV/0!		#DIV/0!	#DIV/0!	#DIV/0!
TEA008346	0.96013	0	0	0		0	0	0		#NUM!	#NUM!	#NUM!
TEA007135	101.01	315.733	258.746	314.446		3.12576	2.56159	3.11302		1.64421	1.35704	1.63831
TEA028746	18.4845	62.6605	66.0345	62.6348		3.38989	3.57243	3.3885		1.76124	1.8369	1.76065
TEA002376	0	0	0	0		#DIV/0!	#DIV/0!	#DIV/0!		#DIV/0!	#DIV/0!	#DIV/0!
TEA019597	7.12397	1.57457	2.88899	0.989708		0.221024	0.405531	0.138926		-2.17772	-1.30212	-2.84761
TEA017735	25.8378	29.6788	24.3754	17.4555		1.14866	0.943401	0.67558		0.19995	-0.0840573	-0.565802
TEA013497	0.213094	0	0	0.0312513		0	0	0.146655		#NUM!	#NUM!	-2.7695
TEA018942	2.59949	1.44729	3.90554	0.444016		0.556759	1.50243	0.170809		-0.844875	0.587293	-2.54955

## Sheet: Supplementary Table 1-MeJA
Supplementary Table 1.Expression levels of RING family genes under different stresses from TPIA
Gene	CK	24h_MeJA	48h_MeJA	12h_MeJA		24h_MeJA vs Ck	48h_MeJA vs Ck	12h_MeJA vs Ck		Log2
TEA019847	38.2428	28.6225	60.6964	37.1926		0.748442	1.58713	0.972539		-0.418038	0.666423	-0.0401726
TEA002603	5.68453	3.79945	7.16919	5.59104		0.668384	1.26118	0.983554		-0.58125	0.334769	-0.0239244
TEA009125	29.5682	12.87	38.1073	13.2405		0.435265	1.28879	0.447795		-1.20003	0.366021	-1.15909
TEA002601	26.0645	19.3805	37.674	16.6829		0.743559	1.44541	0.640062		-0.42748	0.531483	-0.643716
TEA006892	167.736	132.266	113.363	131.092		0.788537	0.675842	0.781538		-0.34275	-0.565243	-0.355613
TEA021363	0.151072	1.11725	1.30854	0.678829		7.39548	8.6617	4.49341		2.88664	3.11465	2.16781
TEA005321	0	0	0	0		#DIV/0!	#DIV/0!	#DIV/0!		#DIV/0!	#DIV/0!	#DIV/0!
TEA027349	15.475	13.1194	20.0227	14.5059		0.84778	1.29387	0.937376		-0.238238	0.371697	-0.0932996
TEA004224	10.6181	6.40184	11.1573	6.46139		0.602918	1.05078	0.608526		-0.729967	0.0714623	-0.716609
TEA027584	68.1401	34.7519	89.5473	29.9373		0.510007	1.31416	0.439349		-0.971412	0.394146	-1.18656
TEA002164	40.5428	46.3688	46.9531	39.3461		1.1437	1.15811	0.970483		0.193709	0.211775	-0.0432251
TEA031734	0	0.0803104	0	0		#DIV/0!	#DIV/0!	#DIV/0!		#DIV/0!	#DIV/0!	#DIV/0!
TEA005449	0.766499	2.05377	0.633178	0.364075		2.67942	0.826065	0.474984		1.42192	-0.275673	-1.07405
TEA008838	18.3548	18.0025	15.9027	15.852		0.980806	0.866406	0.863643		-0.0279601	-0.206886	-0.211493
TEA001192	8.48668	5.77728	13.9838	8.27377		0.680747	1.64774	0.974912		-0.55481	0.720484	-0.0366554
TEA009806	30.0432	32.4436	18.966	25.295		1.0799	0.631291	0.841954		0.110895	-0.663623	-0.248186
TEA031054	5.54467	3.47074	3.97609	3.5187		0.62596	0.717101	0.634609		-0.675858	-0.479751	-0.656059
TEA030881	22.421	2.01299	41.6989	1.44432		0.0897815	1.85981	0.0644182		-3.47744	0.895159	-3.95639
TEA012892	134.58	116.966	134.173	127.452		0.869119	0.996976	0.947035		-0.202375	-0.00436964	-0.07851
TEA003928	1.68044	1.2728	1.5054	1.19449		0.757421	0.895837	0.71082		-0.400833	-0.158692	-0.492444
TEA020848	17.4397	15.0293	12.6271	14.4123		0.861787	0.724043	0.826408		-0.214597	-0.465852	-0.275075
TEA000778	106.986	53.663	217.378	33.1617		0.501589	2.03184	0.309963		-0.995422	1.02278	-1.68983
TEA002715	9.33965	4.51189	13.5723	10.1269		0.48309	1.45319	1.08429		-1.04964	0.539225	0.116752
TEA008163	3.45794	5.06275	5.37595	6.10524		1.46409	1.55467	1.76557		0.550008	0.636607	0.820135
TEA013073	21.3473	73.4774	32.8644	57.198		3.442	1.53951	2.6794		1.78325	0.622472	1.42191
TEA008287	16.6757	21.3888	19.9789	11.8518		1.28263	1.19808	0.710723		0.359108	0.26073	-0.492641
TEA024404	8.48218	5.01888	9.68267	6.53967		0.591697	1.14153	0.770989		-0.75707	0.19097	-0.375217
TEA003368	18.1009	17.0426	12.3044	20.6147		0.941533	0.679767	1.13888		-0.086916	-0.556887	0.187612
TEA028204	5.46931	7.67754	20.3524	1.6739		1.40375	3.7212	0.306053		0.489285	1.89577	-1.70815
TEA000891	16.0795	13.1569	18.1871	16.836		0.818241	1.13107	1.04705		-0.289403	0.177693	0.0663269
TEA005458	0.211732	0.169573	0.524794	0.471799		0.800885	2.47858	2.22828		-0.320333	1.30951	1.15593
TEA025056	0.411685	1.07349	0	0.450605		2.60755	0	1.09454		1.3827	#NUM!	0.130322
TEA006429	13.7523	10.4975	14.0334	10.0448		0.763327	1.02044	0.730409		-0.389627	0.0291917	-0.453224
TEA007638	21.1925	11.0208	21.9049	10.159		0.520033	1.03362	0.479368		-0.943325	0.0476998	-1.0608
TEA010800	13.9086	23.7833	19.2808	6.55684		1.70997	1.38625	0.471423		0.773972	0.471188	-1.0849
TEA004923	41.6951	29.0146	38.8446	28.5011		0.695876	0.931635	0.68356		-0.523099	-0.102164	-0.54886
TEA014848	0.927294	0.304304	1.21809	0.479653		0.328163	1.3136	0.517261		-1.60751	0.393522	-0.951036
TEA024080	4.88411	4.4845	4.69474	4.64772		0.918182	0.961227	0.9516		-0.123149	-0.0570504	-0.0715725
TEA032497	133.086	72.9678	127.18	71.6718		0.548276	0.955623	0.538537		-0.867027	-0.065487	-0.892881
TEA021929	1.90638	3.26573	0.670943	1.76481		1.71305	0.351946	0.925739		0.77657	-1.50657	-0.111323
TEA012420	4.28904	7.18544	5.50478	5.44232		1.6753	1.28345	1.26889		0.744422	0.36003	0.343567
TEA017317	7.75968	7.62976	4.14238	8.95563		0.983257	0.533834	1.15412		-0.0243595	-0.905537	0.206798
TEA032257	2.65827	1.10645	3.26826	1.29304		0.416229	1.22947	0.486422		-1.26455	0.298035	-1.03972
TEA018974	0	0	0	0		#DIV/0!	#DIV/0!	#DIV/0!		#DIV/0!	#DIV/0!	#DIV/0!
TEA021108	65.1885	47.1319	69.3516	47.5976		0.723009	1.06386	0.730153		-0.467914	0.0893117	-0.453729
TEA014374	10.6996	4.81912	5.61029	5.03251		0.450402	0.524346	0.470346		-1.15072	-0.93141	-1.08821
TEA026916	1.76945	2.05597	0.6882	1.87852		1.16193	0.388934	1.06164		0.216518	-1.3624	0.0862955
TEA000325	0.333513	0	0.252306	0		0	0.75651	0		#NUM!	-0.402568	#NUM!
TEA017085	1.48002	1.08857	0.699884	2.02904		0.73551	0.472888	1.37095		-0.443182	-1.08043	0.455181
TEA022430	34.1341	23.0071	23.7253	25.3937		0.674021	0.695062	0.743939		-0.569135	-0.524787	-0.426743
TEA001776	1.09383	1.29086	1.44978	1.10766		1.18013	1.32542	1.01264		0.238944	0.406445	0.0181266
TEA008376	0.339165	0.297075	0	0.177389		0.875901	0	0.523017		-0.19116	#NUM!	-0.935071
TEA021225	5.62213	4.05842	2.04861	5.22369		0.721865	0.364383	0.92913		-0.470199	-1.45647	-0.106048
TEA003950	21.3649	14.0035	11.8968	20.2928		0.655444	0.556839	0.94982		-0.609455	-0.844669	-0.0742746
TEA009225	58.8717	29.91	95.8837	32.9636		0.508054	1.62869	0.559923		-0.976946	0.703711	-0.8367
TEA008933	54.899	27.3543	58.6723	45.4586		0.498266	1.06873	0.828041		-1.00501	0.0958997	-0.272227
TEA012757	25.037	14.8031	37.1735	17.6241		0.591249	1.48474	0.703922		-0.758162	0.570213	-0.506512
TEA024051	38.6103	18.0908	45.8805	15.3097		0.468549	1.1883	0.396519		-1.09373	0.248895	-1.33454
TEA025141	28.3989	21.9623	38.2421	22.8228		0.77335	1.3466	0.803651		-0.370806	0.429327	-0.315359
TEA031033	10.8048	13.2585	15.7711	8.88084		1.22709	1.45964	0.821935		0.295245	0.545611	-0.282904
TEA013720	19.0074	23.083	28.8118	26.0269		1.21442	1.51582	1.3693		0.28027	0.600099	0.453442
TEA003947	104.23	73.4606	88.8713	79.2082		0.704793	0.852646	0.759937		-0.504728	-0.229981	-0.396049
TEA030050	15.7008	11.5919	9.77613	11.094		0.7383	0.622652	0.706588		-0.437721	-0.683503	-0.501058
TEA003703	0	0	0	0		#DIV/0!	#DIV/0!	#DIV/0!		#DIV/0!	#DIV/0!	#DIV/0!
TEA026009	40.3247	40.7282	25.3587	41.6903		1.01001	0.628863	1.03387		0.0143643	-0.669183	0.048048
TEA000554	0	0	0	0		#DIV/0!	#DIV/0!	#DIV/0!		#DIV/0!	#DIV/0!	#DIV/0!
TEA022683	69.2129	101.682	62.8346	144.322		1.46912	0.907845	2.08519		0.554951	-0.139482	1.06018
TEA023893	34.7505	38.3924	25.187	38.488		1.1048	0.724795	1.10755		0.143787	-0.464354	0.147375
TEA004461	0	0	0	0		#DIV/0!	#DIV/0!	#DIV/0!		#DIV/0!	#DIV/0!	#DIV/0!
TEA005672	0.169865	1.17007	0	0		6.88823	0	0		2.78413	#NUM!	#NUM!
TEA004585	138.074	108.319	136.078	105.853		0.7845	0.985544	0.76664		-0.350155	-0.0210078	-0.38338
TEA008029	232.269	206.153	186.29	205.257		0.887561	0.802044	0.883704		-0.172081	-0.318246	-0.178365
TEA021476	2.5143	0.73507	2.04117	1.20162		0.292356	0.811824	0.477914		-1.7742	-0.30076	-1.06518
TEA028424	11.5811	9.36197	11.8163	5.70168		0.808383	1.02031	0.492326		-0.306888	0.0290061	-1.02231
TEA007734	1.42166	0.037575	1.44988	0.0331937		0.0264304	1.01985	0.0233486		-5.24166	0.028357	-5.42052
TEA003023	0.674717	0.752384	1.77182	0.471387		1.11511	2.62602	0.698644		0.157187	1.39288	-0.517371
TEA030732	6.73147	13.2591	10.3575	15.9955		1.96972	1.53867	2.37623		0.977989	0.621682	1.24867
TEA004589	162.46	32.4867	530.026	4.43867		0.199967	3.2625	0.0273216		-2.32216	1.70598	-5.19381
TEA005436	2.57107	1.52715	2.27136	1.42542		0.593974	0.88343	0.554407		-0.751527	-0.178813	-0.850982
TEA026365	7.11301	5.66011	6.27177	4.59922		0.79574	0.881732	0.646593		-0.32963	-0.181588	-0.629071
TEA003141	25.854	17.5589	19.6278	16.9855		0.679156	0.759178	0.656978		-0.558185	-0.397489	-0.606084
TEA021592	6.5919	13.8603	6.89218	15.4451		2.10263	1.04555	2.34304		1.07219	0.064266	1.22838
TEA015915	0.108868	0.0721503	0.14308	0		0.662732	1.31425	0		-0.593503	0.394242	#NUM!
TEA030055	7.7842	5.62626	6.76787	3.65779		0.722779	0.869437	0.469899		-0.468373	-0.201847	-1.08958
TEA031024	6.04983	4.42143	6.26692	5.90672		0.730835	1.03588	0.976345		-0.452382	0.050862	-0.0345374
TEA032184	0	0	0	0		#DIV/0!	#DIV/0!	#DIV/0!		#DIV/0!	#DIV/0!	#DIV/0!
TEA007660	59.8218	54.3676	56.0226	68.1092		0.908826	0.936491	1.13853		-0.137924	-0.0946624	0.187178
TEA009840	4.52052	19.1956	2.74319	11.9426		4.24633	0.606831	2.64186		2.08622	-0.720634	1.40156
TEA006331	18.3103	12.6576	12.9676	15.2016		0.691283	0.708213	0.830221		-0.532652	-0.497744	-0.268432
TEA026615	2.38818	0.344932	2.58069	1.24883		0.144433	1.08061	0.522921		-2.79153	0.111845	-0.935334
TEA006211	20.0122	19.6565	23.785	18.8713		0.982226	1.18852	0.94299		-0.0258733	0.249172	-0.084686
TEA010708	15.9191	14.7022	18.1273	12.3972		0.923557	1.13871	0.778763		-0.114727	0.187405	-0.360744
TEA024432	6.2256	5.2963	4.87962	5.27547		0.850729	0.783799	0.847383		-0.233228	-0.351444	-0.238913
TEA021047	4.37798	60.0649	3.57329	22.6364		13.7198	0.816196	5.17051		3.77818	-0.293012	2.37031
TEA029689	33.7578	24.5817	32.5018	22.0474		0.728178	0.962794	0.653105		-0.457636	-0.0547013	-0.614612
TEA024791	25.5862	31.5847	19.7707	24.0798		1.23444	0.77271	0.941125		0.30386	-0.372002	-0.0875425
TEA027268	35.0465	27.3698	42.3294	32.5277		0.780957	1.20781	0.92813		-0.356685	0.27239	-0.107602
TEA032628	12.1713	9.21431	9.81117	8.6145		0.757052	0.806091	0.707772		-0.401535	-0.310986	-0.498644
TEA011009	16.9221	13.3401	13.4486	13.9719		0.788324	0.794736	0.82566		-0.343139	-0.331453	-0.27638
TEA010714	12.1191	9.61244	11.8435	9.90847		0.793165	0.977259	0.817591		-0.334308	-0.0331871	-0.290548
TEA015849	15.8379	3.39832	37.2381	1.13928		0.214569	2.3512	0.0719338		-2.22049	1.2334	-3.79719
TEA032508	5.17907	8.58527	3.89913	8.09287		1.65769	0.752863	1.56261		0.72917	-0.409541	0.643958
TEA004718	0.545984	0.257638	0.676508	0.469234		0.471878	1.23906	0.859428		-1.08351	0.309248	-0.218551
TEA033156	131.705	134.752	135.099	147.665		1.02314	1.02577	1.12118		0.0329966	0.0367069	0.165018
TEA030683	52.8103	43.9552	37.4985	41.1366		0.832322	0.71006	0.77895		-0.264785	-0.493986	-0.360397
TEA013786	10.296	5.6409	6.35294	4.96589		0.547873	0.61703	0.482313		-0.868087	-0.696588	-1.05196
TEA017356	3.81372	3.43111	2.89721	3.85367		0.899675	0.759681	1.01048		-0.152524	-0.396535	0.0150341
TEA020403	0.320363	0	0.374135	0		0	1.16785	0		#NUM!	0.223851	#NUM!
TEA032290	90.373	63.3036	122.365	75.2005		0.70047	1.354	0.832112		-0.513604	0.437227	-0.26515
TEA032172	0.0832996	0.0594065	0	0.191606		0.713167	0	2.3002		-0.487689	#NUM!	1.20176
TEA018320	17.2098	16.4187	18.69	15.3694		0.954032	1.08601	0.893061		-0.0678904	0.119036	-0.163169
TEA022827	18.8792	9.93464	13.6477	9.09021		0.526221	0.722896	0.481493		-0.926258	-0.46814	-1.05441
TEA033020	0.683297	1.33249	1.16348	1.6609		1.95009	1.70274	2.43071		0.96354	0.767862	1.28138
TEA003846	15.4891	11.9489	18.372	11.8593		0.771439	1.18612	0.765655		-0.374376	0.246255	-0.385234
TEA001666	1.4802	0.496322	0.989625	0.749633		0.335307	0.668575	0.50644		-1.57644	-0.580838	-0.981536
TEA005374	0	0	0	0		#DIV/0!	#DIV/0!	#DIV/0!		#DIV/0!	#DIV/0!	#DIV/0!
TEA023239	189.043	142.603	109.553	142.167		0.754342	0.579514	0.752035		-0.40671	-0.787085	-0.411128
TEA006348	23.3415	14.9856	20.9771	17.4297		0.642015	0.898704	0.746726		-0.63932	-0.154082	-0.42135
TEA024440	17.8414	27.3423	25.9458	24.0538		1.53252	1.45425	1.3482		0.615906	0.540272	0.431036
TEA004728	37.8594	20.4018	20.0678	22.19		0.538883	0.530061	0.586116		-0.891955	-0.915769	-0.770742
TEA019651	9.58691	6.48216	8.285	7.65524		0.676147	0.864199	0.79851		-0.564591	-0.210564	-0.324618
TEA016149	0	0.115822	0	0.128363		#DIV/0!	#DIV/0!	#DIV/0!		#DIV/0!	#DIV/0!	#DIV/0!
TEA009381	16.4804	13.1489	14.8946	13.6864		0.797851	0.903777	0.830465		-0.325809	-0.145962	-0.268008
TEA014299	0.435749	0.394629	0.330542	0.23506		0.905634	0.758561	0.539439		-0.143	-0.398664	-0.890468
TEA016235	0.461922	0.191872	0.178734	0.134373		0.415377	0.386935	0.2909		-1.26751	-1.36984	-1.78141
TEA021700	0	1.40226	0.326479	0.317464		#DIV/0!	#DIV/0!	#DIV/0!		#DIV/0!	#DIV/0!	#DIV/0!
TEA023208	17.1272	13.4295	17.6015	14.1363		0.784104	1.02769	0.825371		-0.350884	0.0394091	-0.276885
TEA008170	0	0	0	0		#DIV/0!	#DIV/0!	#DIV/0!		#DIV/0!	#DIV/0!	#DIV/0!
TEA001579	32.5814	20.9521	20.2474	19.5579		0.643069	0.62144	0.600278		-0.636954	-0.686312	-0.736297
TEA005341	14.0724	6.12372	42.4255	12.0525		0.435158	3.0148	0.856464		-1.20039	1.59206	-0.223536
TEA001452	5.88108	5.35914	6.32597	3.59683		0.911251	1.07565	0.611593		-0.13408	0.105206	-0.709355
TEA003630	219.393	215.688	430.754	172.935		0.983112	1.96339	0.788243		-0.0245716	0.973347	-0.343288
TEA005345	14.6639	20.3892	16.2956	19.7508		1.39044	1.11127	1.3469		0.475536	0.152214	0.429642
TEA029426	16.3894	13.4942	22.0136	15.2401		0.823349	1.34316	0.929875		-0.280424	0.425632	-0.104891
TEA029302	5.1095	6.21048	4.55317	7.59504		1.21548	0.891119	1.48645		0.281523	-0.166311	0.571875
TEA010938	0.0616863	0	0.412987	0		0	6.69495	0		#NUM!	2.74307	#NUM!
TEA026272	40.5646	9.3686	20.6701	13.5374		0.230955	0.50956	0.333724		-2.11432	-0.972676	-1.58327
TEA016910	1.21847	0.775493	1.86427	0.776799		0.636448	1.53001	0.63752		-0.651885	0.61354	-0.649457
TEA031750	3.54915	0.45338	3.38099	0.787189		0.127743	0.95262	0.221796		-2.96868	-0.0700278	-2.17269
TEA011463	40.082	24.0163	18.8566	26.6878		0.599179	0.470451	0.66583		-0.738941	-1.08788	-0.586774
TEA015821	49.7492	47.0405	33.7951	50.9585		0.945553	0.679309	1.02431		-0.0807699	-0.557859	0.0346495
TEA016003	0.169686	0.17114	0.485661	0.28069		1.00857	2.86212	1.65417		0.0123095	1.51708	0.72611
TEA013097	28.7607	14.7792	35.7239	17.3171		0.513868	1.24211	0.60211		-0.960531	0.312791	-0.731901
TEA014860	0	0	0	0		#DIV/0!	#DIV/0!	#DIV/0!		#DIV/0!	#DIV/0!	#DIV/0!
TEA010261	5.74654	9.80252	5.04136	7.05268		1.70581	0.877286	1.22729		0.770459	-0.188881	0.295478
TEA001203	2.33724	2.76777	2.7481	2.51359		1.1842	1.17579	1.07545		0.243918	0.233629	0.104943
TEA006442	0	0	0	0		#DIV/0!	#DIV/0!	#DIV/0!		#DIV/0!	#DIV/0!	#DIV/0!
TEA021039	18.3083	5.69442	25.2662	8.52045		0.311029	1.38004	0.465387		-1.68488	0.464711	-1.1035
TEA006686	0	0	0	0		#DIV/0!	#DIV/0!	#DIV/0!		#DIV/0!	#DIV/0!	#DIV/0!
TEA022246	22.3565	5.26581	16.3947	7.30511		0.235538	0.73333	0.326756		-2.08597	-0.447465	-1.61372
TEA023456	0	0	0	0		#DIV/0!	#DIV/0!	#DIV/0!		#DIV/0!	#DIV/0!	#DIV/0!
TEA025633	0.741285	0.27143	0.534041	1.38455		0.366161	0.720426	1.86777		-1.44945	-0.473078	0.901317
TEA025754	0.130093	0	0.349208	0.0818505		0	2.6843	0.629169		#NUM!	1.42454	-0.66848
TEA007415	0	0	0	0		#DIV/0!	#DIV/0!	#DIV/0!		#DIV/0!	#DIV/0!	#DIV/0!
TEA003188	9.94876	8.11852	8.44303	8.74697		0.816033	0.848651	0.879202		-0.2933	-0.236756	-0.185733
TEA007417	0.180966	0	0.106092	0		0	0.586254	0		#NUM!	-0.770403	#NUM!
TEA025991	37.7623	36.4499	29.2506	35.1711		0.965246	0.774598	0.931381		-0.0510318	-0.36848	-0.102556
TEA026041	27.5158	23.8374	14.9552	20.7841		0.866317	0.543513	0.755351		-0.207033	-0.879613	-0.40478
TEA005912	12.4871	8.41353	10.6082	11.7251		0.673778	0.849533	0.938977		-0.569655	-0.235259	-0.0908382
TEA027132	1.07068	0.964229	2.01611	0.345235		0.900576	1.88302	0.322445		-0.15108	0.913047	-1.63288
TEA027131	0.520667	3.12362	0.207205	0.236692		5.99927	0.397961	0.454594		2.58479	-1.3293	-1.13735
TEA015956	48.6422	40.7436	46.7996	42.0744		0.837618	0.962119	0.864977		-0.255635	-0.0557123	-0.209266
TEA019198	41.7474	21.4255	47.3073	21.0863		0.513218	1.13318	0.505093		-0.962357	0.180376	-0.98538
TEA012687	37.8001	127.326	16.4073	194.222		3.3684	0.434054	5.13813		1.75207	-1.20405	2.36124
TEA016923	0	0	0	0		#DIV/0!	#DIV/0!	#DIV/0!		#DIV/0!	#DIV/0!	#DIV/0!
TEA021829	0	0	0	0		#DIV/0!	#DIV/0!	#DIV/0!		#DIV/0!	#DIV/0!	#DIV/0!
TEA013894	0	0	0.126711	0.060707		#DIV/0!	#DIV/0!	#DIV/0!		#DIV/0!	#DIV/0!	#DIV/0!
TEA014793	48.1915	45.8062	78.0161	45.6266		0.950504	1.61888	0.946777		-0.0732358	0.694993	-0.0789036
TEA016052	0.1061	0	0	0		0	0	0		#NUM!	#NUM!	#NUM!
TEA023147	6.79588	4.83704	4.10374	4.01846		0.711761	0.603857	0.591308		-0.490536	-0.727721	-0.758018
TEA027507	38.8213	31.6048	49.4955	36.2455		0.81411	1.27496	0.93365		-0.296705	0.350449	-0.0990465
TEA003897	10.5907	4.62453	6.50743	5.97917		0.43666	0.614448	0.564568		-1.19542	-0.702638	-0.824781
TEA008676	14.5283	7.57492	8.24797	7.91519		0.521391	0.567717	0.544812		-0.939563	-0.816755	-0.87617
TEA002444	29.1309	13.9775	48.9596	18.9886		0.479817	1.68068	0.651837		-1.05944	0.749041	-0.617417
TEA023029	26.3911	24.8371	22.5607	30.3578		0.941117	0.85486	1.1503		-0.0875548	-0.22624	0.202016
TEA025444	0.25849	0	0.170576	0		0	0.659894	0		#NUM!	-0.599694	#NUM!
TEA023381	68.1066	75.6485	62.2279	85.4934		1.11074	0.913684	1.25529		0.151517	-0.130233	0.328018
TEA030007	11.6429	12.1537	6.85796	12.9202		1.04387	0.589025	1.10971		0.0619451	-0.763599	0.150178
TEA005604	7.84361	9.15546	9.10651	9.74658		1.16725	1.16101	1.24261		0.223115	0.21538	0.313378
TEA010877	27.7225	24.7564	30.3524	23.1587		0.893007	1.09487	0.835376		-0.163256	0.130753	-0.259503
TEA022172	32.8226	7.15596	82.9758	6.34801		0.218019	2.52801	0.193404		-2.19747	1.338	-2.37031
TEA027181	47.9804	67.1002	53.6958	47.4602		1.39849	1.11912	0.989158		0.483872	0.162364	-0.015727
TEA012016	13.9906	13.9158	7.75276	13.8553		0.994654	0.554141	0.990329		-0.00773399	-0.851676	-0.0140199
TEA010197	1.23697	1.3199	0.843222	1.52268		1.06704	0.681683	1.23098		0.0936181	-0.552826	0.299802
TEA012375	18.9537	11.3601	21.7725	11.709		0.599361	1.14872	0.617769		-0.738504	0.200028	-0.694862
TEA013225	0	0.115993	0	0.153812		#DIV/0!	#DIV/0!	#DIV/0!		#DIV/0!	#DIV/0!	#DIV/0!
TEA020448	66.3593	18.6655	146.518	18.2515		0.281279	2.20795	0.275041		-1.82992	1.14271	-1.86228
TEA020204	0	0	0.260471	0		#DIV/0!	#DIV/0!	#DIV/0!		#DIV/0!	#DIV/0!	#DIV/0!
TEA020446	0.163828	0	0.466713	0		0	2.8488	0		#NUM!	1.51035	#NUM!
TEA022988	22.012	10.3129	45.5651	7.00138		0.468513	2.07001	0.318071		-1.09384	1.04964	-1.65258
TEA016068	0	0	0	0		#DIV/0!	#DIV/0!	#DIV/0!		#DIV/0!	#DIV/0!	#DIV/0!
TEA016184	7.73634	8.16458	11.7671	12.8127		1.05535	1.52102	1.65617		0.0777275	0.605036	0.727851
TEA029819	0	0.111233	0.155406	0.0688606		#DIV/0!	#DIV/0!	#DIV/0!		#DIV/0!	#DIV/0!	#DIV/0!
TEA002317	12.6542	10.5261	14.2415	12.5725		0.831827	1.12544	0.993544		-0.265645	0.170485	-0.00934475
TEA020561	12.5276	11.4055	14.6551	10.0746		0.91043	1.16983	0.804192		-0.13538	0.226293	-0.314387
TEA018481	68.1471	69.7794	52.5121	72.5409		1.02395	0.77057	1.06448		0.0341489	-0.376002	0.0901424
TEA000134	11.5676	30.6133	14.4468	18.5879		2.64647	1.2489	1.60689		1.40407	0.32066	0.684274
TEA028965	3.84594	3.79879	5.98551	3.81258		0.98774	1.55632	0.991326		-0.0177963	0.638138	-0.0125686
TEA007355	18.0498	23.5191	48.1184	22.9001		1.30301	2.66587	1.26872		0.38185	1.41461	0.343371
TEA003400	2.75987	2.68832	5.26101	1.41353		0.974075	1.90625	0.512173		-0.0378954	0.930739	-0.965298
TEA025214	26.0303	24.5681	15.097	26.6004		0.943827	0.579978	1.0219		-0.0834056	-0.78593	0.031256
TEA008325	13.8349	9.35231	6.04911	9.87948		0.675994	0.437236	0.714098		-0.564918	-1.19352	-0.485805
TEA028964	3.46811	1.24683	3.97873	1.12497		0.359513	1.14723	0.324376		-1.47588	0.198158	-1.62426
TEA027079	18.8424	16.5492	15.8411	17.6005		0.878296	0.840716	0.93409		-0.187221	-0.25031	-0.0983663
TEA003760	0.121498	0.117624	0.307989	0.551736		0.968115	2.53493	4.54111		-0.0467501	1.34195	2.18305
TEA008209	50.8647	37.7541	50.213	40.9502		0.742246	0.987188	0.805081		-0.430031	-0.0186039	-0.312794
TEA004295	26.2256	23.7395	21.5713	26.3911		0.905203	0.822528	1.00631		-0.143686	-0.281863	0.0090757
TEA013915	0.192707	0.166853	1.69185	0.060707		0.865838	8.77939	0.315022		-0.207831	3.13412	-1.66647
TEA006707	78.0614	42.3101	62.1702	34.0712		0.542011	0.796427	0.436467		-0.883607	-0.328386	-1.19606
TEA029492	49.6157	30.7434	39.3232	32.3669		0.61963	0.792556	0.652352		-0.69052	-0.335416	-0.616278
TEA015413	2.39551	2.15973	1.17206	1.96107		0.901574	0.489274	0.818644		-0.149482	-1.03129	-0.288692
TEA033744	0	0	0	0		#DIV/0!	#DIV/0!	#DIV/0!		#DIV/0!	#DIV/0!	#DIV/0!
TEA010640	0	0	0	0		#DIV/0!	#DIV/0!	#DIV/0!		#DIV/0!	#DIV/0!	#DIV/0!
TEA016278	24.735	16.6982	16.1411	15.8772		0.675084	0.652561	0.641892		-0.566861	-0.615815	-0.639597
TEA014097	0.224462	0.187344	0	0.703371		0.834636	0	3.13359		-0.260781	#NUM!	1.64781
TEA026639	39.7017	21.5161	28.6623	22.4065		0.541944	0.721941	0.564371		-0.883784	-0.470046	-0.825283
TEA017120	27.8559	27.7521	32.566	38.6343		0.996274	1.16909	1.38693		-0.00538598	0.225384	0.471899
TEA014092	0.0505293	0.134529	0.108059	0.364097		2.6624	2.13854	7.20566		1.41273	1.09663	2.84913
TEA000964	0.371386	0.408091	0.116695	0.502242		1.09883	0.314215	1.35234		0.135971	-1.67018	0.435463
TEA003799	377.916	70.2246	480.961	24.7428		0.185821	1.27267	0.0654717		-2.42802	0.347854	-3.93298
TEA007322	90.3094	56.6664	111.575	44.9456		0.62747	1.23547	0.497685		-0.672383	0.305066	-1.0067
TEA021622	8.984	7.80846	10.7541	8.5033		0.869152	1.19703	0.946494		-0.20232	0.259457	-0.0793351
TEA021740	5.59883	10.5544	6.79048	11.6918		1.88511	1.21284	2.08826		0.914647	0.278388	1.0623
TEA024576	12.6548	13.4147	18.0501	10.8557		1.06005	1.42634	0.857833		0.0841301	0.512322	-0.221232
TEA021620	0	8.81414	0	6.58981		#DIV/0!	#DIV/0!	#DIV/0!		#DIV/0!	#DIV/0!	#DIV/0!
TEA006237	1.74535	0.154464	1.16705	0.241296		0.0885003	0.668662	0.138251		-3.49817	-0.58065	-2.85464
TEA033616	0.98415	0.690534	1.40821	0.209226		0.701655	1.43089	0.212596		-0.511166	0.516912	-2.23382
TEA033737	17.9912	11.4341	15.8396	10.5992		0.635538	0.880408	0.589132		-0.653949	-0.183756	-0.763336
TEA029584	0	0	0	0		#DIV/0!	#DIV/0!	#DIV/0!		#DIV/0!	#DIV/0!	#DIV/0!
TEA033739	16.2348	13.9367	14.2048	19.7332		0.858446	0.87496	1.21549		-0.220201	-0.192711	0.281535
TEA010734	2.88133	2.22507	2.63686	2.57421		0.772237	0.915154	0.89341		-0.372884	-0.127914	-0.162605
TEA031319	0.096995	0.0455308	0	0.0463709		0.469414	0	0.478075		-1.09107	#NUM!	-1.06469
TEA010971	44.9584	41.0867	26.9236	43.6717		0.913883	0.598856	0.97138		-0.129919	-0.739719	-0.041892
TEA019423	0	0	0	0		#DIV/0!	#DIV/0!	#DIV/0!		#DIV/0!	#DIV/0!	#DIV/0!
TEA014894	0.995094	2.0443	1.6424	2.49011		2.05438	1.6505	2.50239		1.0387	0.722901	1.3233
TEA030586	22.6864	40.3128	33.5321	30.6867		1.77696	1.47807	1.35265		0.82941	0.563715	0.435786
TEA016047	0.0948164	0	0	0		0	0	0		#NUM!	#NUM!	#NUM!
TEA012481	0	0	0	0		#DIV/0!	#DIV/0!	#DIV/0!		#DIV/0!	#DIV/0!	#DIV/0!
TEA015630	6.93357	7.38131	6.7913	9.88974		1.06458	0.979481	1.42636		0.0902785	-0.0299106	0.512334
TEA017136	157.018	228.912	183.578	277.185		1.45787	1.16915	1.76531		0.543863	0.225463	0.819919
TEA000958	0	0	0	0		#DIV/0!	#DIV/0!	#DIV/0!		#DIV/0!	#DIV/0!	#DIV/0!
TEA023812	15.3693	15.4803	15.2019	15.5508		1.00722	0.989108	1.01181		0.010382	-0.0157998	0.0169373
TEA000957	48.1692	22.4107	31.8263	17.7792		0.46525	0.660719	0.369099		-1.10392	-0.597892	-1.43792
TEA017495	13.7495	10.1735	15.3333	14.8824		0.739918	1.11519	1.0824		-0.434563	0.157289	0.114228
TEA017494	9.82206	11.123	8.73445	10.3754		1.13245	0.889269	1.05634		0.179448	-0.169309	0.0790694
TEA003429	15.9859	16.6686	20.6745	20.0448		1.04271	1.2933	1.25391		0.060333	0.371052	0.326428
TEA000952	0	0	0	0		#DIV/0!	#DIV/0!	#DIV/0!		#DIV/0!	#DIV/0!	#DIV/0!
TEA003788	18.3668	15.7559	21.0727	14.6532		0.857847	1.14733	0.797809		-0.221208	0.198275	-0.325885
TEA005396	1.3804	1.95294	1.67614	2.16571		1.41476	1.21424	1.5689		0.500561	0.280056	0.649754
TEA007333	0	0	0	0		#DIV/0!	#DIV/0!	#DIV/0!		#DIV/0!	#DIV/0!	#DIV/0!
TEA021873	44.4995	16.5605	48.302	16.8732		0.37215	1.08545	0.379177		-1.42604	0.118294	-1.39906
TEA010627	1.97698	2.47185	3.54596	2.40891		1.25032	1.79362	1.21848		0.322293	0.842878	0.285082
TEA004076	5.23905	3.37317	4.76803	3.74525		0.643851	0.910094	0.714872		-0.6352	-0.135912	-0.484243
TEA010746	0	0	0	0		#DIV/0!	#DIV/0!	#DIV/0!		#DIV/0!	#DIV/0!	#DIV/0!
TEA022282	46.6705	38.5908	59.7051	37.2321		0.826878	1.27929	0.797765		-0.274254	0.355343	-0.325964
TEA016968	4.79022	5.28856	6.39336	5.84194		1.10403	1.33467	1.21956		0.142783	0.416482	0.286356
TEA033288	2.28447	4.09785	2.10902	2.69727		1.79379	0.923199	1.1807		0.843008	-0.115287	0.23964
TEA019678	63.2804	41.5273	55.9501	41.4877		0.656243	0.884162	0.655617		-0.607699	-0.177618	-0.609075
TEA018396	23.6343	7.19039	30.9131	8.2932		0.304235	1.30798	0.350897		-1.71674	0.387336	-1.51088
TEA028518	53.6159	45.6664	98.519	36.5081		0.851732	1.8375	0.680919		-0.231528	0.877741	-0.554444
TEA003338	55.0938	27.1761	59.6702	24.0264		0.49327	1.08307	0.4361		-1.01955	0.115121	-1.19727
TEA007023	29.1925	20.9014	124.333	2.96869		0.715985	4.25907	0.101694		-0.481998	2.09054	-3.2977
TEA002123	13.3	49.0562	17.4773	28.1063		3.68844	1.31408	2.11326		1.88301	0.394056	1.07947
TEA024951	3.77735	3.05592	3.7554	2.41616		0.809012	0.994189	0.639644		-0.305768	-0.00840788	-0.644658
TEA032227	13.0366	8.84726	7.91556	9.19431		0.678648	0.60718	0.705269		-0.559265	-0.719804	-0.503754
TEA023066	0	0	0	0		#DIV/0!	#DIV/0!	#DIV/0!		#DIV/0!	#DIV/0!	#DIV/0!
TEA028870	149.982	159.61	150.788	141.059		1.06419	1.00537	0.940506		0.0897617	0.00773225	-0.0884906
TEA013942	12.9037	17.4662	24.2481	16.5184		1.35358	1.87916	1.28013		0.436781	0.910087	0.356289
TEA014911	57.7177	52.9693	62.863	56.5731		0.917731	1.08915	0.980169		-0.123857	0.123197	-0.0288976
TEA014117	1.07383	1.16562	1.33083	1.08511		1.08548	1.23933	1.0105		0.118332	0.309561	0.0150757
TEA014113	27.179	17.9153	56.7019	15.0052		0.65916	2.08624	0.552088		-0.6013	1.0609	-0.85703
TEA013033	265.785	174.935	185.523	149.922		0.658182	0.698019	0.564072		-0.603441	-0.518662	-0.826048
TEA015571	216.281	100.942	239.87	108.478		0.466717	1.10907	0.50156		-1.09938	0.149346	-0.995504
TEA012182	12.378	13.7051	13.5668	10.5445		1.10721	1.09604	0.851874		0.146935	0.132302	-0.231288
TEA020242	4.77234	1.15457	6.18182	1.41343		0.24193	1.29534	0.296171		-2.04734	0.373335	-1.7555
TEA003689	8.99062	13.2264	8.74515	12.1508		1.47113	0.972697	1.3515		0.556928	-0.0399375	0.434559
TEA020367	63.948	110.776	97.8437	79.9016		1.73228	1.53005	1.24948		0.792674	0.61358	0.321325
TEA006740	69.777	40.7606	47.8002	43.6073		0.584155	0.685042	0.624952		-0.775576	-0.545735	-0.678182
TEA027673	30.779	25.6578	23.3421	25.0258		0.833614	0.758377	0.81308		-0.262549	-0.399012	-0.29853
TEA029973	20.03	31.88	30.0305	24.1557		1.59161	1.49928	1.20598		0.670489	0.584266	0.270201
TEA000296	45.4104	18.4604	21.7447	27.3345		0.406524	0.478848	0.601944		-1.29859	-1.06236	-0.7323
TEA026464	4.56392	3.90771	8.64743	2.41757		0.856218	1.89474	0.529713		-0.22395	0.921998	-0.916716
TEA012747	51.2832	40.3366	43.5453	38.1838		0.786546	0.849114	0.744567		-0.346397	-0.235969	-0.425526
TEA028880	7.90752	6.23795	6.65359	9.78884		0.788863	0.841426	1.23792		-0.342153	-0.249092	0.307913
TEA030713	0.261539	0.269592	0.123162	0.381034		1.03079	0.470913	1.45689		0.0437516	-1.08647	0.542894
TEA006749	129.37	142.809	93.5239	149.433		1.10388	0.722918	1.15508		0.142584	-0.468096	0.207996
TEA030031	47.2361	11.4212	74.4651	23.2292		0.24179	1.57644	0.491768		-2.04818	0.656675	-1.02395
TEA018726	1.20182	0.491589	0.436672	0.17883		0.409037	0.363342	0.148799		-1.2897	-1.4606	-2.74856
TEA033785	0.419842	0.0982013	0	0		0.233901	0	0		-2.09603	#NUM!	#NUM!
TEA018965	38.9626	36.3164	31.1177	34.4234		0.932084	0.798656	0.883499		-0.101469	-0.324355	-0.1787
TEA010091	58.0958	98.5137	39.7074	101.834		1.69571	0.683481	1.75286		0.761891	-0.549026	0.809714
TEA022519	33.587	25.0733	35.3008	29.8962		0.746518	1.05103	0.890112		-0.421751	0.0717979	-0.167941
TEA032680	0.9481	0	1.86222	0.0723493		0	1.96416	0.0763098		#NUM!	0.973912	-3.71199
TEA020572	111.43	71.6712	67.5685	78.4078		0.643195	0.606376	0.703651		-0.636672	-0.721715	-0.507069
TEA020452	0	0	0	0.100874		#DIV/0!	#DIV/0!	#DIV/0!		#DIV/0!	#DIV/0!	#DIV/0!
TEA016071	0	0	0	0		#DIV/0!	#DIV/0!	#DIV/0!		#DIV/0!	#DIV/0!	#DIV/0!
TEA028858	5.72634	4.30065	4.50743	4.93906		0.751029	0.78714	0.862516		-0.413059	-0.345308	-0.213377
TEA004205	32.9817	21.1323	47.7134	25.464		0.640728	1.44666	0.772065		-0.642216	0.532729	-0.373207
TEA020455	35.4162	24.6915	48.0217	28.3334		0.697181	1.35592	0.800012		-0.520395	0.439277	-0.321906
TEA021544	13.1853	10.5486	19.7149	10.9026		0.800027	1.49522	0.826875		-0.321879	0.580356	-0.274258
TEA003357	0	0	0	0		#DIV/0!	#DIV/0!	#DIV/0!		#DIV/0!	#DIV/0!	#DIV/0!
TEA026675	7.43289	7.55438	7.76552	7.27848		1.01634	1.04475	0.979226		0.0233901	0.0631593	-0.0302861
TEA005740	74.231	42.1826	79.5187	66.3702		0.568261	1.07123	0.894104		-0.815374	0.0992724	-0.161486
TEA009545	11.1888	8.70942	10.0903	11.3749		0.778405	0.901821	1.01663		-0.361407	-0.149086	0.0237985
TEA026792	16.5242	5.13338	11.0421	11.5304		0.310658	0.668238	0.697789		-1.6866	-0.581566	-0.519138
TEA024132	0	0	0.369569	0.213059		#DIV/0!	#DIV/0!	#DIV/0!		#DIV/0!	#DIV/0!	#DIV/0!
TEA026432	5.18844	2.33941	1.39425	2.36973		0.450889	0.268722	0.456733		-1.14916	-1.89581	-1.13058
TEA000082	0.902953	1.14716	0.648075	1.34651		1.27045	0.717728	1.49123		0.345344	-0.47849	0.576502
TEA004536	1.68878	1.77992	2.87178	1.85182		1.05397	1.70051	1.09654		0.075831	0.765964	0.132962
TEA011988	11.7812	9.26524	14.1591	8.62835		0.786443	1.20184	0.732383		-0.346586	0.265243	-0.44933
TEA017848	13.8297	12.8894	14.4198	16.6484		0.932009	1.04267	1.20381		-0.101585	0.0602813	0.267614
TEA018936	18.6265	17.0891	14.5163	14.4709		0.917462	0.779336	0.776899		-0.12428	-0.359683	-0.364202
TEA017845	0.0792282	0.0565169	0	0		0.713343	0	0		-0.487332	#NUM!	#NUM!
TEA013486	1.23882	0.777981	1.03502	1.16344		0.628002	0.835489	0.939152		-0.67116	-0.259308	-0.0905698
TEA012278	26.5294	14.1222	17.7314	17.0325		0.532323	0.668368	0.642024		-0.909627	-0.581286	-0.639302
TEA030268	3.52644	2.00391	4.61451	2.94506		0.568253	1.30855	0.835137		-0.815395	0.387965	-0.259915
TEA017058	107.608	71.368	60.128	81.1677		0.663222	0.558769	0.754291		-0.592436	-0.839676	-0.406808
TEA023735	18.0077	22.9613	29.4454	23.8253		1.27508	1.63516	1.32306		0.35059	0.709428	0.40388
TEA017056	0.288962	0.255774	0.30524	0.389461		0.885148	1.05633	1.34779		-0.17601	0.0790642	0.430599
TEA018024	16.8437	20.547	27.9005	35.7045		1.21986	1.65644	2.11975		0.286719	0.728082	1.0839
TEA001606	26.1001	22.2077	22.9222	23.0805		0.850866	0.878242	0.884307		-0.232995	-0.18731	-0.177381
TEA018264	1.93246	0.327099	2.06632	2.21975		0.169266	1.06927	1.14867		-2.56264	0.0966251	0.199959
TEA022529	10.4778	10.7979	9.04397	9.31548		1.03055	0.863155	0.889068		0.0434149	-0.212308	-0.169634
TEA008463	12.4444	8.68534	12.369	9.69045		0.697932	0.993941	0.7787		-0.518842	-0.00876781	-0.360861
TEA003229	0	0	0	0		#DIV/0!	#DIV/0!	#DIV/0!		#DIV/0!	#DIV/0!	#DIV/0!
TEA008346	17.8976	20.1001	15.9686	43.9044		1.12306	0.89222	2.45309		0.167437	-0.164528	1.2946
TEA007135	82.9455	52.8341	93.9352	56.6147		0.636974	1.13249	0.682553		-0.650694	0.179502	-0.550987
TEA028746	13.8186	15.4417	16.9253	11.46		1.11746	1.22482	0.829317		0.16022	0.29257	-0.270004
TEA002376	2.37575	1.33663	6.27473	2.36555		0.562614	2.64116	0.995707		-0.829783	1.40117	-0.00620737
TEA019597	5.69818	2.35583	4.89655	2.0713		0.413436	0.859318	0.363502		-1.27427	-0.218736	-1.45996
TEA017735	52.9002	34.3846	64.9859	37.443		0.64999	1.22846	0.707805		-0.621511	0.296854	-0.498577
TEA013497	10.8862	2.69913	2.42895	3.54418		0.247941	0.223122	0.325566		-2.01193	-2.1641	-1.61898
TEA018942	1.89776	1.00827	1.76085	1.4993		0.531295	0.927857	0.790037		-0.912416	-0.108026	-0.340008

## Sheet: Supplementary Table 2.
Supplementary Table 2. The number and distribution of RING domains in different species
	Camellia sinensis	Arabidopsis thaliana	Vitis vinifera L.	Malus domestica
Total	335	477	295	688
H2	214	241	164	367
HCa	74	145	107	204
HCb	3	41	1	4
V	27	25	23	35
C2	16	10	-	10
G	1	1	-	2
D	-	10	-	1
S/T	-	4	-	11
mH2	-	-	-	10
mHC	-	-	-	44

## Sheet: Supplementary Table 3.
Supplementary Table 3. Camellia sinensis RING domain-containing protein groups based on domain presence
Group NO.	No.of Protein	Additional Domains	Domain Descriptionand/or Predicted Function	Example
1	235	None	Cysteine-rich domain of 40 to 60 residues hat binds two atoms of zinc; Ubiquitin ligase domain	TEA002376
2	2	ABC tran\ABC2 membrane	ABC transporters belong to the ATP-Binding Cassette superfamily, which uses the hydrolysis of ATP to translocate a variety of compounds across biological membranes.	TEA009545
3	1	BRCT	BRCA1 C Terminus (BRCT) domain is a family of evolutionarily related proteins. T	TEA003338
4	1	Bet V 1	Pathogenesis-related protein Bet v I family	TEA028964
5	12	Cellulose Synt	Here are a number of highly conserved residues, including several motifs shown to be necessary for processive glycosyltransferase activity.	TEA017317
6	2	Copine	This family represents a conserved region approximately 220 residues long within eukaryotic copines.	TEA020242
7	3	Helicase C	Helicase conserved C-terminal domain	TEA008676
8	2	HIRAN	It has been predicted that this domain functions as a DNA-binding domain that probably recognises features associated with damaged DNA or stalled replication forks .	TEA008676
9	2	IBR	The IBR (In Between Ring fingers) domain is often found to occur between pairs of ring fingers.	TEA023208
10	1	LON	ATP-dependent protease La (LON) substrate-binding domain	TEA010261
11	1	LEA	Late embryogenesis abundant protein	TEA013720
12	2	PPR	This repeat has no known function. It is about 35 amino acids long and is found in up to 18 copies in some proteins.	TEA007417
13	2	RRM	RNA recognition motif，which is a putative RNA-binding domain of about 90 amino acids that are known to bind single-stranded RNAs. It was found in many eukaryotic proteins.	TEA001203
14	2	PHD	The PHD finger motif resembles the metal binding RING domain (Cys3-His-Cys4) and FYVE domain.	TEA024791
15	2	Pkinase	Protein kinase domain	TEA003141
16	1	P450	Cytochromes P450 (CYPs) are proteins of the superfamily containing heme as a cofactor and, therefore, are hemoproteins.	TEA013225
17	1	PAH	Paired amphipathic helix repeat	TEA006331
18	1	Peptidase M48	CAAX prenyl protease N-terminal, five membrane helices	TEA032266
19	1	RNA pol Rbp 1	This domain, domain 1, represents the clamp domain, which a mobile domain involved in positioning the DNA, maintenance of the transcription bubble and positioning of the nascent RNA strand .	TEA008287
20	1	Rhomboid	The rhomboid proteases are a family of enzymes that exist in almost all species.	TEA005912
22	1	RPAP3 C	This domain is found at the C-terminus of RNA-polymerase II-associated proteins. These proteins bind to Monad and are involved in regulating apoptosis. They contain TPR-repeats towards the N_terminus.	TEA008463
23	1	Sin3a C	C-terminal domain of Sin3a protein	TEA006331
24	1	Sin3 Cprepress	Sin3 family co-repressor	TEA006331
25	2	SAD\SRA	In plants the SRA-YDG domain is associated with the SET domain, found in a family of histone methyl transferases, which switch genes "off" by adding a methyl group.	TEA000296
26	1	SNF2 N	SNF2 family N-terminal domain	TEA008676
27	1	Serpin	serine protease inhibitor	TEA000554
28	1	Sucfate transp	Sulfate permease family	TEA003400
29	1	Taxi	Xylanase inhibitor domain	TEA003400
30	3	Tmemb 185A	Transmembrane Fragile-X-F protein	TEA021544
32	5	VWA	Von Willebrand factor type A domain	TEA003368
33	2	WD40	WD40-repeat proteins are a large family found in all eukaryotes and are implicated in a variety of functions ranging from signal transduction and transcription regulation to cell cycle control, autophagy and apoptosis.	TEA009381
34	2	Wak assoc	Wall-associated receptor kinase C-terminal	TEA031319
38	1	DUF588	Domain of unknown function，This family of plant proteins contains a domain that may have a catalytic activity.	TEA031033
39	5	DUF1117	Domain of unknown function，This family represents the C-terminus of a number of hypothetical plant proteins.	TEA003799
40	1	DUF1744	Domain of unknown function，This domain is found on the epsilon catalytic subunit of DNA polymerase.	TEA003400
41	5	DUF3675	Domain of unknown function，There are two completely conserved residues (R and L) that may be functionally important.	TEA008209

## Sheet: Supplementary Table 4.
Supplementary Table 4. Primers used for quantitative real-time RT-PCR analysis
Gene IDs	Upstream primer (5`-3`)	Downstream primer (5`-3`)
TEA023239	CTGGAAGGCAGGAAGCGTTA	ACAATGGGAGAAGCGACTGG
TEA031033	AGAAAACATCCCTCCGCCTG	GAAGTCGGTTGCGTTTGCTT
TEA018024	CCGAATTCCACTTCCCCGAA	CTGATCTCTTCGCCGACCTC
TEA028518	CACCGCCTACTACTCGACAC	AACCACCACCGGAATCTGAC
TEA030031	AATATGCTCGGAGACGACGG	TCATCAAGCCTCACCTTGGC
CsGADPH	TTGGCATCGTTGAGGGTCT	CAGTGGGAACACGGAAAGC

## Sheet: Supplementary Table 5.
Supplementary Table 5. Primer sequences for cloning CsMILE1 and C192S
Gene IDs	Upstream primer (5`-3`)	Downstream primer (5`-3`)
TEA031033	ATGGAAGGCTCTGCCAATGAAAG	TCATTGAGGAAGGATCGGAGGTG
